# Supplementary material for: 1-(2,2-Dimeth­oxy­eth­yl)-8-nitro-1,2,3,5,6,7-hexa­hydro­imidazo[1,2-a]pyridin-5-ol
Source: Acta Crystallogr Sect E Struct Rep Online. 2010 Aug 28;66(Pt 9):o2451. doi: 10.1107/S1600536810033660 (PMC3007961; doi:10.1107/S1600536810033660)
Supplement: Supplementary file 1 [file e-66-o2451-sup1.cif]

##############################################################################
###                                                                        ###
###        Electronic paper (Acta Crystallographica Section E)             ###
###                                                                        ###
##############################################################################
#                                                                            #
# This CIF contains the data in a paper accepted for publication in Acta     #
# Crystallographica Section E. It conforms to the requirements of Notes      #
# for Authors for Section E, and has been peer reviewed under the auspices   #
# of the IUCr Commission on Journals.                                        #
#                                                                            #
# Full details of the Crystallographic Information File format               #
# are given in the paper "The Crystallographic Information File (CIF):       #
# a New Standard Archive File for Crystallography" by S. R. Hall, F. H.      #
# Allen and I. D. Brown [Acta Cryst. (1991), A47, 655-685].                  #
#                                                                            #
# The current version of the core CIF dictionary is obtainable from          #
# ftp://ftp.iucr.org/pub/cif_core.dic. The current version number is 2.4.    #
#                                                                            #
# Software is freely available for graphical display of the structure(s) in  #
# this CIF.  For information consult the CIF home page http://www.iucr.org/  #
# cif/home.html                                                              #
#                                                                            #
# This file may be used for bona fide research purposes within the           #
# scientific community so long as proper attribution is given to the journal # 
# article from which it was obtained.                                        #
#                                                                            #
##############################################################################
                                             
data_I
_audit_creation_method     SHELXL-97
_chemical_name_systematic
;
1-(2,2-Dimethoxyethyl)-8-nitro-1,2,3,5,6,7-
hexahydroimidazo[1,2-<i>a</i>]pyridin-5-ol
;
_chemical_name_common     ?
_chemical_formula_moiety     'C11 H19 N3 O5'
_chemical_formula_sum     'C11 H19 N3 O5'
_chemical_formula_iupac     'C11 H19 N3 O5'
_chemical_formula_weight     273.29
_chemical_melting_point     ?
_symmetry_cell_setting     monoclinic
_symmetry_space_group_name_H-M     'P 21/c'
_symmetry_space_group_name_Hall     '-P 2ybc'
loop_
    _symmetry_equiv_pos_as_xyz
    '-x, y+1/2, -z+1/2'
    '-x, -y, -z'
    'x, y, z'
    'x, -y-1/2, z-1/2'
_cell_length_a     11.2337(6)
_cell_length_b     9.0903(3)
_cell_length_c     14.2618(7)
_cell_angle_alpha     90.00
_cell_angle_beta     113.124(6)
_cell_angle_gamma     90.00
_cell_volume     1339.36(11)
_cell_formula_units_Z     4
_cell_measurement_reflns_used     15115
_cell_measurement_theta_min     2.9482
_cell_measurement_theta_max     28.9221
_cell_measurement_temperature     293(2)
_exptl_crystal_description     prism
_exptl_crystal_colour     colourless
_exptl_crystal_size_max     0.46
_exptl_crystal_size_mid     0.20
_exptl_crystal_size_min     0.16
_exptl_crystal_density_diffrn     1.355
_exptl_crystal_density_meas     ?
_exptl_crystal_density_method     'not measured'
_exptl_crystal_F_000     584
_exptl_absorpt_coefficient_mu     0.107
_exptl_absorpt_correction_type     multi-scan
_exptl_absorpt_process_details     '(SADABS; Bruker, 2005)'
_exptl_absorpt_correction_T_min     0.92941
_exptl_absorpt_correction_T_max     1.0
_exptl_special_details
;
;
_diffrn_ambient_temperature     293.0
_diffrn_radiation_type     'Mo K\a'
_diffrn_radiation_wavelength     0.7107
_diffrn_radiation_source     'fine-focus sealed tube'
_diffrn_radiation_monochromator     graphite
_diffrn_measurement_device_type     'Bruker APEXII CCD area-detector'
_diffrn_measurement_method     '\w scans'
_diffrn_detector_area_resol_mean     16.0355
_diffrn_reflns_number     37886
_diffrn_reflns_av_R_equivalents     0.0333
_diffrn_reflns_av_sigmaI/netI     0.0145
_diffrn_reflns_theta_min     2.95
_diffrn_reflns_theta_max     26.37
_diffrn_reflns_theta_full     26.37
_diffrn_measured_fraction_theta_max     0.999
_diffrn_measured_fraction_theta_full     0.999
_diffrn_reflns_limit_h_min     -14
_diffrn_reflns_limit_h_max     14
_diffrn_reflns_limit_k_min     -11
_diffrn_reflns_limit_k_max     11
_diffrn_reflns_limit_l_min     -17
_diffrn_reflns_limit_l_max     17
_diffrn_standards_number     ?
_diffrn_standards_interval_count     ?
_diffrn_standards_interval_time     ?
_diffrn_standards_decay_%     ?
_refine_special_details
;
Refinement of <i>F</i>^2^ against ALL reflections. The weighted <i>R</i>-factor
<i>wR</i> and goodness of fit <i>S</i> are based on <i>F</i>^2^, conventional
<i>R</i>-factors <i>R</i> are based on <i>F</i>, with <i>F</i> set to zero for
negative <i>F</i>^2^. The threshold expression of <i>F</i>^2^ >
\s(<i>F</i>^2^) is used only for calculating <i>R</i>-factors(gt) <i>etc</i>.
and is not relevant to the choice of reflections for refinement.
<i>R</i>-factors based on <i>F</i>^2^ are statistically about twice as large
as those based on <i>F</i>, and <i>R</i>- factors based on ALL data will be
even larger.
;
_reflns_number_total     2723
_reflns_number_gt     2100
_reflns_threshold_expression     I>2\s(I)
_refine_ls_structure_factor_coef     Fsqd
_refine_ls_matrix_type     full
_refine_ls_R_factor_all     0.0563
_refine_ls_R_factor_gt     0.0415
_refine_ls_wR_factor_gt     0.1135
_refine_ls_wR_factor_ref     0.1198
_refine_ls_goodness_of_fit_ref     1.064
_refine_ls_restrained_S_all     1.064
_refine_ls_number_reflns     2723
_refine_ls_number_parameters     175
_refine_ls_number_restraints     0
_refine_ls_hydrogen_treatment     constr
_refine_ls_weighting_scheme     calc
_refine_ls_weighting_details
         'calc w=1/[\s^2^(Fo^2^)+(0.0615P)^2^+0.2341P] where P=(Fo^2^+2Fc^2^)/3'
_atom_sites_solution_hydrogens     geom
_atom_sites_solution_primary     direct
_atom_sites_solution_secondary     difmap
_refine_ls_shift/su_max     0.005
_refine_ls_shift/su_mean     0.000
_refine_diff_density_max     0.184
_refine_diff_density_min     -0.191
_refine_ls_extinction_method     none
_refine_ls_extinction_coef     ?
loop_
    _atom_type_symbol
    _atom_type_description
    _atom_type_scat_dispersion_real
    _atom_type_scat_dispersion_imag
    _atom_type_scat_source
    'H' 'H' 0.0000 0.0000
                         'International Tables Vol C Tables 4.2.6.8 and 6.1.1.4'
    'N' 'N' 0.0061 0.0033
                         'International Tables Vol C Tables 4.2.6.8 and 6.1.1.4'
    'C' 'C' 0.0033 0.0016
                         'International Tables Vol C Tables 4.2.6.8 and 6.1.1.4'
    'O' 'O' 0.0106 0.0060
                         'International Tables Vol C Tables 4.2.6.8 and 6.1.1.4'
_computing_data_collection     'APEX2 (Bruker, 2005)'
_computing_cell_refinement     'SAINT (Bruker, 2005)'
_computing_data_reduction     'SAINT (Bruker, 2005)'
_computing_structure_solution     'SIR97 (Altomare <i>et al.</i>, 1999)'
_computing_structure_refinement     'SHELXL97 (Sheldrick, 2008)'
_computing_molecular_graphics     'XP (Sheldrick, 2008)'
_computing_publication_material     'WinGX (Farrugia, 1999)'
loop_
    _atom_site_type_symbol
    _atom_site_label
    _atom_site_fract_x
    _atom_site_fract_y
    _atom_site_fract_z
    _atom_site_U_iso_or_equiv
    _atom_site_adp_type
    _atom_site_calc_flag
    _atom_site_refinement_flags
    _atom_site_occupancy
    _atom_site_disorder_assembly
    _atom_site_disorder_group
    N N1 0.29875(12) 0.55756(14) 0.22689(9) 0.0425(3) Uani d . 1 . .
    O O1 0.63771(13) 0.70130(14) 0.20749(9) 0.0628(4) Uani d . 1 . .
    H H1 0.6117 0.7331 0.1491 0.094 Uiso calc R 1 . .
    N N2 0.47152(13) 0.53178(15) 0.19064(9) 0.0445(3) Uani d . 1 . .
    C C5 0.42919(14) 0.56183(15) 0.26436(10) 0.0371(3) Uani d . 1 . .
    O O4 0.38448(13) 0.73086(14) 0.41241(9) 0.0600(3) Uani d . 1 . .
    N N3 0.49381(14) 0.67236(15) 0.43224(9) 0.0480(3) Uani d . 1 . .
    O O5 0.58619(14) 0.69576(16) 0.51820(8) 0.0707(4) Uani d . 1 . .
    O O2 0.02213(12) 0.59831(16) 0.16524(10) 0.0721(4) Uani d . 1 . .
    C C8 0.22221(16) 0.51751(18) 0.28522(12) 0.0475(4) Uani d . 1 . .
    H H8B 0.2773 0.5183 0.3573 0.057 Uiso calc R 1 . .
    H H8A 0.1892 0.4184 0.2671 0.057 Uiso calc R 1 . .
    C C1 0.52149(15) 0.59073(16) 0.36427(10) 0.0406(4) Uani d . 1 . .
    C C4 0.60599(16) 0.55202(18) 0.20530(12) 0.0487(4) Uani d . 1 . .
    H H4 0.6219 0.5029 0.1502 0.058 Uiso calc R 1 . .
    C C6 0.36474(16) 0.5264(2) 0.09100(11) 0.0533(4) Uani d . 1 . .
    H H6A 0.3731 0.4436 0.0511 0.064 Uiso calc R 1 . .
    H H6B 0.3589 0.6166 0.0531 0.064 Uiso calc R 1 . .
    C C2 0.66126(16) 0.5530(2) 0.39249(12) 0.0550(4) Uani d . 1 . .
    H H2A 0.6892 0.4865 0.4503 0.066 Uiso calc R 1 . .
    H H2B 0.7126 0.6420 0.4133 0.066 Uiso calc R 1 . .
    O O3 0.05036(15) 0.58840(17) 0.33329(12) 0.0822(5) Uani d . 1 . .
    C C9 0.10981(17) 0.6218(2) 0.26575(14) 0.0533(4) Uani d . 1 . .
    H H9 0.1401 0.7240 0.2748 0.064 Uiso calc R 1 . .
    C C7 0.25036(17) 0.5085(2) 0.11957(12) 0.0583(5) Uani d . 1 . .
    H H7B 0.1784 0.5690 0.0767 0.070 Uiso calc R 1 . .
    H H7A 0.2226 0.4066 0.1133 0.070 Uiso calc R 1 . .
    C C3 0.68676(18) 0.4813(2) 0.30524(14) 0.0593(5) Uani d . 1 . .
    H H3B 0.7777 0.4911 0.3176 0.071 Uiso calc R 1 . .
    H H3A 0.6665 0.3772 0.3024 0.071 Uiso calc R 1 . .
    C C11 -0.0810(2) 0.7013(3) 0.12986(19) 0.0959(8) Uani d . 1 . .
    H H11A -0.1268 0.6905 0.0575 0.144 Uiso calc R 1 . .
    H H11C -0.0469 0.7992 0.1449 0.144 Uiso calc R 1 . .
    H H11B -0.1391 0.6837 0.1632 0.144 Uiso calc R 1 . .
    C C10 0.0604(3) 0.6935(3) 0.40618(19) 0.1038(9) Uani d . 1 . .
    H H10C 0.0242 0.7846 0.3732 0.156 Uiso calc R 1 . .
    H H10B 0.1499 0.7079 0.4495 0.156 Uiso calc R 1 . .
    H H10A 0.0140 0.6611 0.4464 0.156 Uiso calc R 1 . .
loop_
    _atom_site_aniso_label
    _atom_site_aniso_U_11
    _atom_site_aniso_U_22
    _atom_site_aniso_U_33
    _atom_site_aniso_U_12
    _atom_site_aniso_U_13
    _atom_site_aniso_U_23
    N1 0.0463(7) 0.0455(7) 0.0367(7) -0.0014(6) 0.0174(5) 0.0008(5)
    O1 0.0799(9) 0.0637(8) 0.0487(7) -0.0237(7) 0.0295(7) -0.0008(6)
    N2 0.0509(7) 0.0518(8) 0.0352(6) -0.0067(6) 0.0216(6) -0.0049(6)
    C5 0.0503(8) 0.0298(7) 0.0356(7) 0.0001(6) 0.0216(6) 0.0037(6)
    O4 0.0738(9) 0.0590(8) 0.0535(7) 0.0098(6) 0.0316(6) -0.0076(6)
    N3 0.0638(9) 0.0476(8) 0.0355(7) -0.0002(7) 0.0224(6) 0.0012(6)
    O5 0.0843(9) 0.0892(10) 0.0313(6) -0.0007(8) 0.0149(6) -0.0112(6)
    O2 0.0559(7) 0.0772(9) 0.0729(9) 0.0166(6) 0.0144(6) -0.0202(7)
    C8 0.0528(9) 0.0441(9) 0.0526(9) -0.0010(7) 0.0284(7) 0.0035(7)
    C1 0.0515(9) 0.0403(8) 0.0330(7) 0.0005(6) 0.0200(6) 0.0033(6)
    C4 0.0579(10) 0.0517(10) 0.0464(9) -0.0060(8) 0.0312(8) -0.0083(7)
    C6 0.0636(11) 0.0617(11) 0.0350(8) -0.0065(8) 0.0197(7) -0.0068(7)
    C2 0.0541(10) 0.0666(11) 0.0409(8) 0.0061(8) 0.0150(7) 0.0070(8)
    O3 0.0895(10) 0.0801(10) 0.1065(12) -0.0016(8) 0.0702(10) -0.0059(9)
    C9 0.0553(10) 0.0478(10) 0.0646(11) -0.0009(8) 0.0319(8) -0.0056(8)
    C7 0.0587(10) 0.0735(12) 0.0402(8) -0.0090(9) 0.0166(8) -0.0065(8)
    C3 0.0579(10) 0.0598(11) 0.0643(11) 0.0100(8) 0.0284(9) 0.0031(9)
    C11 0.0779(15) 0.114(2) 0.0836(16) 0.0394(14) 0.0185(12) -0.0119(14)
    C10 0.132(2) 0.120(2) 0.0766(16) 0.0389(18) 0.0594(16) -0.0029(14)
_geom_special_details
;
All e.s.d.'s (except the e.s.d. in the dihedral angle between two l.s. planes)
are estimated using the full covariance matrix. The cell e.s.d.'s are taken
into account individually in the estimation of e.s.d.'s in distances, angles
and torsion angles correlations between e.s.d.'s in cell parameters are only
used when they are defined by crystal symmetry. An approximate (isotropic)
treatment of cell e.s.d.'s is used for estimating e.s.d.'s involving l.s.
planes.
;
loop_
    _geom_bond_atom_site_label_1
    _geom_bond_atom_site_label_2
    _geom_bond_site_symmetry_2
    _geom_bond_distance
    _geom_bond_publ_flag
    N1 C5 . 1.3488(19) ?
    N1 C8 . 1.4579(19) ?
    N1 C7 . 1.4777(19) ?
    O1 H1 . 0.8200 ?
    O1 C4 . 1.400(2) ?
    N2 C5 . 1.3412(19) ?
    N2 C4 . 1.453(2) ?
    N2 C6 . 1.4566(19) ?
    C5 C1 . 1.419(2) ?
    O4 N3 . 1.2643(18) ?
    N3 O5 . 1.2751(17) ?
    N3 C1 . 1.350(2) ?
    O2 C9 . 1.400(2) ?
    O2 C11 . 1.419(2) ?
    C8 H8B . 0.9700 ?
    C8 H8A . 0.9700 ?
    C8 C9 . 1.515(2) ?
    C1 C2 . 1.500(2) ?
    C4 H4 . 0.9800 ?
    C4 C3 . 1.501(2) ?
    C6 H6A . 0.9700 ?
    C6 H6B . 0.9700 ?
    C6 C7 . 1.502(2) ?
    C2 H2A . 0.9700 ?
    C2 H2B . 0.9700 ?
    C2 C3 . 1.528(2) ?
    O3 C9 . 1.404(2) ?
    O3 C10 . 1.384(3) ?
    C9 H9 . 0.9800 ?
    C7 H7B . 0.9700 ?
    C7 H7A . 0.9700 ?
    C3 H3B . 0.9700 ?
    C3 H3A . 0.9700 ?
    C11 H11A . 0.9600 ?
    C11 H11C . 0.9600 ?
    C11 H11B . 0.9600 ?
    C10 H10C . 0.9600 ?
    C10 H10B . 0.9600 ?
    C10 H10A . 0.9600 ?
loop_
    _geom_angle_atom_site_label_1
    _geom_angle_atom_site_label_2
    _geom_angle_atom_site_label_3
    _geom_angle_site_symmetry_1
    _geom_angle_site_symmetry_3
    _geom_angle
    _geom_angle_publ_flag
    N1 C5 C1 . . 130.90(13) ?
    N1 C8 H8B . . 109.2 ?
    N1 C8 H8A . . 109.2 ?
    N1 C8 C9 . . 112.03(13) ?
    N1 C7 C6 . . 104.03(13) ?
    N1 C7 H7B . . 111.0 ?
    N1 C7 H7A . . 111.0 ?
    O1 C4 N2 . . 111.53(14) ?
    O1 C4 H4 . . 109.5 ?
    O1 C4 C3 . . 109.90(14) ?
    N2 C5 N1 . . 110.37(13) ?
    N2 C5 C1 . . 118.73(14) ?
    N2 C4 H4 . . 109.5 ?
    N2 C4 C3 . . 106.79(13) ?
    N2 C6 H6A . . 111.4 ?
    N2 C6 H6B . . 111.4 ?
    N2 C6 C7 . . 101.74(12) ?
    C5 N1 C8 . . 125.00(12) ?
    C5 N1 C7 . . 108.64(13) ?
    C5 N2 C4 . . 122.00(13) ?
    C5 N2 C6 . . 111.22(13) ?
    C5 C1 C2 . . 120.14(13) ?
    O4 N3 O5 . . 119.82(13) ?
    O4 N3 C1 . . 123.22(13) ?
    N3 C1 C5 . . 122.62(14) ?
    N3 C1 C2 . . 116.43(14) ?
    O5 N3 C1 . . 116.87(14) ?
    O2 C9 C8 . . 107.03(13) ?
    O2 C9 O3 . . 109.65(15) ?
    O2 C9 H9 . . 110.4 ?
    O2 C11 H11A . . 109.5 ?
    O2 C11 H11C . . 109.5 ?
    O2 C11 H11B . . 109.5 ?
    C8 N1 C7 . . 117.14(13) ?
    C8 C9 H9 . . 110.4 ?
    H8B C8 H8A . . 107.9 ?
    C1 C2 H2A . . 109.0 ?
    C1 C2 H2B . . 109.0 ?
    C1 C2 C3 . . 112.98(14) ?
    C4 O1 H1 . . 109.5 ?
    C4 N2 C6 . . 123.77(12) ?
    C4 C3 C2 . . 110.73(14) ?
    C4 C3 H3B . . 109.5 ?
    C4 C3 H3A . . 109.5 ?
    C6 C7 H7B . . 111.0 ?
    C6 C7 H7A . . 111.0 ?
    H6A C6 H6B . . 109.3 ?
    C2 C3 H3B . . 109.5 ?
    C2 C3 H3A . . 109.5 ?
    H2A C2 H2B . . 107.8 ?
    O3 C9 C8 . . 109.02(15) ?
    O3 C9 H9 . . 110.4 ?
    O3 C10 H10C . . 109.5 ?
    O3 C10 H10B . . 109.5 ?
    O3 C10 H10A . . 109.5 ?
    C9 O2 C11 . . 114.29(15) ?
    C9 C8 H8B . . 109.2 ?
    C9 C8 H8A . . 109.2 ?
    C7 C6 H6A . . 111.4 ?
    C7 C6 H6B . . 111.4 ?
    H7B C7 H7A . . 109.0 ?
    C3 C4 H4 . . 109.5 ?
    C3 C2 H2A . . 109.0 ?
    C3 C2 H2B . . 109.0 ?
    H3B C3 H3A . . 108.1 ?
    H11A C11 H11C . . 109.5 ?
    H11A C11 H11B . . 109.5 ?
    H11C C11 H11B . . 109.5 ?
    C10 O3 C9 . . 116.47(18) ?
    H10C C10 H10B . . 109.5 ?
    H10C C10 H10A . . 109.5 ?
    H10B C10 H10A . . 109.5 ?
loop_
    _geom_torsion_atom_site_label_1
    _geom_torsion_atom_site_label_2
    _geom_torsion_atom_site_label_3
    _geom_torsion_atom_site_label_4
    _geom_torsion_site_symmetry_1
    _geom_torsion_site_symmetry_2
    _geom_torsion_site_symmetry_3
    _geom_torsion_site_symmetry_4
    _geom_torsion
    _geom_torsion_publ_flag
    N1 C5 C1 N3 . . . . -25.8(2) ?
    N1 C5 C1 C2 . . . . 164.90(15) ?
    N1 C8 C9 O2 . . . . 68.81(18) ?
    N1 C8 C9 O3 . . . . -172.66(14) ?
    O1 C4 C3 C2 . . . . 61.14(19) ?
    N2 C5 C1 N3 . . . . 154.74(15) ?
    N2 C5 C1 C2 . . . . -14.6(2) ?
    N2 C4 C3 C2 . . . . -59.99(19) ?
    N2 C6 C7 N1 . . . . 19.23(18) ?
    C5 N1 C8 C9 . . . . 135.02(15) ?
    C5 N1 C7 C6 . . . . -15.63(19) ?
    C5 N2 C4 O1 . . . . -71.99(18) ?
    C5 N2 C4 C3 . . . . 48.10(19) ?
    C5 N2 C6 C7 . . . . -17.84(18) ?
    C5 C1 C2 C3 . . . . -1.2(2) ?
    O4 N3 C1 C5 . . . . -0.8(2) ?
    O4 N3 C1 C2 . . . . 168.94(14) ?
    N3 C1 C2 C3 . . . . -171.20(15) ?
    O5 N3 C1 C5 . . . . -177.19(14) ?
    O5 N3 C1 C2 . . . . -7.5(2) ?
    C8 N1 C5 N2 . . . . 150.28(14) ?
    C8 N1 C5 C1 . . . . -29.3(2) ?
    C8 N1 C7 C6 . . . . -164.17(14) ?
    C1 C2 C3 C4 . . . . 38.9(2) ?
    C4 N2 C5 N1 . . . . 169.82(14) ?
    C4 N2 C5 C1 . . . . -10.6(2) ?
    C4 N2 C6 C7 . . . . -178.50(15) ?
    C6 N2 C5 N1 . . . . 8.77(17) ?
    C6 N2 C5 C1 . . . . -171.63(13) ?
    C6 N2 C4 O1 . . . . 86.66(18) ?
    C6 N2 C4 C3 . . . . -153.26(15) ?
    C7 N1 C5 N2 . . . . 4.82(17) ?
    C7 N1 C5 C1 . . . . -174.72(15) ?
    C7 N1 C8 C9 . . . . -82.11(18) ?
    C11 O2 C9 C8 . . . . -171.90(18) ?
    C11 O2 C9 O3 . . . . 70.0(2) ?
    C10 O3 C9 O2 . . . . -129.9(2) ?
    C10 O3 C9 C8 . . . . 113.2(2) ?
loop_
    _geom_hbond_atom_site_label_D
    _geom_hbond_atom_site_label_H
    _geom_hbond_atom_site_label_A
    _geom_hbond_site_symmetry_A
    _geom_hbond_distance_DH
    _geom_hbond_distance_HA
    _geom_hbond_distance_DA
    _geom_hbond_angle_DHA
    O1 H1 O5 4_575 0.82 1.89 2.6966(16) 168.8
data_global
_journal_date_recd_electronic     2010-08-19
_journal_date_accepted     2010-08-20
_journal_name_full     'Acta Crystallographica, Section E'
_journal_year     2010
_journal_volume     66
_journal_issue      9
_journal_page_first     o2451
_journal_page_last     o2451
_journal_paper_category     QO
_journal_coeditor_code     BT5332
_publ_contact_author_name     'Zhongzhen Tian'
_publ_contact_author_address
;
Shandong Provincial Key Laboratory of Fluorine Chemistry and Chemical Materials,
 School of Chemistry and Chemical Engineering, University of Jinan
;
_publ_contact_author_email     chm_tianzz@ujn.edu.cn
_publ_contact_author_fax     '+8653182765969'
_publ_contact_author_phone     '+8653189736385'
_publ_section_title
;\
1-(2,2-Dimethoxyethyl)-8-nitro-1,2,3,5,6,7-hexahydroimidazo[1,2-<i>a</i>]\
pyridin-5-ol
;
loop_
    _publ_author_name
    _publ_author_address
    'Zhongzhen Tian'
;
Shandong Provincial Key Laboratory of Fluorine Chemistry and Chemical Materials,
School of Chemistry and Chemical Engineering, University of Jinan
People's Republic of China
;
    'Gaolei Wang'
;
Shandong Provincial Key Laboratory of Fluorine Chemistry and Chemical Materials,
School of Chemistry and Chemical Engineering, University of Jinan
People's Republic of China
;
    'Haijun Dong'
;
School of Sciences, University of Jinan
People's Republic of China
;
_publ_section_synopsis     .
