# Supplementary material for: 1-(2,2-Dimeth­oxy­eth­yl)-8-nitro-1,2,3,5,6,7-hexa­hydro­imidazo[1,2-a]pyridin-5-ol
Source: Acta Crystallogr Sect E Struct Rep Online. 2010 Aug 28;66(Pt 9):o2451. doi: 10.1107/S1600536810033660 (PMC3007961; doi:10.1107/S1600536810033660)
Supplement: Supplementary file 2 [file e-66-o2451-Isup2.hkl]

# 
# h,k,l, Fc-squared, Fo-squared, sigma(Fo-squared) and status flag 
# 
data_I
_shelx_title ' 100818c_LDM_15 in P21/c' 
_shelx_refln_list_code          4 
_shelx_F_calc_maximum      166.00 
_exptl_crystal_F_000       584.00 
_reflns_d_resolution_high  0.8001 
 
loop_ 
 _symmetry_equiv_pos_as_xyz 
 'x, y, z' 
 '-x, y+1/2, -z+1/2' 
 '-x, -y, -z' 
 'x, -y-1/2, z-1/2' 
 
_cell_length_a    11.2337 
_cell_length_b     9.0903 
_cell_length_c    14.2618 
_cell_angle_alpha  90.000 
_cell_angle_beta  113.124 
_cell_angle_gamma  90.000 
 
_shelx_F_squared_multiplier     1.000 
 
loop_ 
 _refln_index_h 
 _refln_index_k 
 _refln_index_l 
 _refln_F_squared_calc 
 _refln_F_squared_meas 
 _refln_F_squared_sigma 
 _refln_observed_status 
   2   0   0     5370.32     5760.83     25.34 o 
   3   0   0     5860.05     6050.23     30.19 o 
   4   0   0      166.66      183.32      1.25 o 
   5   0   0        3.78        0.24      0.92 o 
   6   0   0        0.10        0.39      0.85 o 
   7   0   0      411.45      405.04      4.46 o 
   8   0   0      106.13      105.42      2.41 o 
   9   0   0       12.31       12.97      2.15 o 
  10   0   0       32.92       27.67      2.49 o 
  11   0   0       18.22       18.06      2.58 o 
  12   0   0        1.29        1.41      2.51 o 
   2   1   0     1576.90     1562.40      6.11 o 
   3   1   0       18.28       25.91      0.47 o 
   4   1   0      465.92      492.91      1.97 o 
   5   1   0      242.89      219.57      1.38 o 
   6   1   0        2.80        6.19      0.72 o 
   7   1   0       61.13       60.88      1.12 o 
   8   1   0       46.24       42.23      1.23 o 
   9   1   0       14.66       13.39      1.45 o 
  10   1   0        9.98       12.66      1.55 o 
  11   1   0       24.80       23.30      1.80 o 
  12   1   0        0.53        1.81      2.10 o 
   0   2   0     5658.17     5604.61     28.85 o 
   1   2   0     1088.84     1044.68      3.84 o 
   2   2   0     3293.08     3284.79     10.19 o 
   3   2   0      184.07      176.09      0.98 o 
   4   2   0     2594.35     2602.20      8.49 o 
   5   2   0      183.71      166.44      1.17 o 
   6   2   0      145.65      166.56      1.37 o 
   7   2   0       31.12       35.72      1.01 o 
   8   2   0       28.94       26.52      1.41 o 
   9   2   0      104.03       97.57      1.88 o 
  10   2   0        2.66        3.46      1.47 o 
  11   2   0        6.71        8.05      1.76 o 
  12   2   0        2.10       -0.11      1.92 o 
   1   3   0     1404.32     1401.22      3.85 o 
   2   3   0      188.27      193.10      0.91 o 
   3   3   0      418.06      454.22      2.17 o 
   4   3   0      641.24      665.78      2.81 o 
   5   3   0      669.50      736.47      2.70 o 
   6   3   0        4.28        5.68      0.63 o 
   7   3   0      120.66      123.82      1.44 o 
   8   3   0       29.87       30.33      1.45 o 
   9   3   0        4.74        1.22      1.36 o 
  10   3   0       50.77       53.68      1.83 o 
  11   3   0        0.29        0.35      1.54 o 
  12   3   0       14.55       18.72      2.07 o 
   0   4   0     1605.90     1640.40      5.73 o 
   1   4   0     2597.75     2547.50      8.57 o 
   2   4   0     1699.26     1581.87      5.98 o 
   3   4   0      244.01      267.58      1.54 o 
   4   4   0      263.26      261.29      1.71 o 
   5   4   0      200.02      217.34      1.93 o 
   6   4   0       99.25      104.84      1.26 o 
   7   4   0       52.62       47.76      1.33 o 
   8   4   0        5.20        4.04      1.46 o 
   9   4   0        5.82        3.33      1.59 o 
  10   4   0        2.51        2.13      1.47 o 
  11   4   0        0.01       -0.52      1.69 o 
  12   4   0        0.34       -0.68      2.02 o 
   1   5   0      549.91      514.21      2.03 o 
   2   5   0      255.33      258.69      1.83 o 
   3   5   0       11.66       17.45      0.79 o 
   4   5   0       10.41       11.87      0.79 o 
   5   5   0       76.56       78.11      1.16 o 
   6   5   0       46.26       45.37      1.40 o 
   7   5   0       16.30       17.17      1.43 o 
   8   5   0        0.65        0.80      1.52 o 
   9   5   0        9.02        6.70      1.63 o 
  10   5   0        1.30        2.02      1.84 o 
  11   5   0        0.40       -0.34      1.87 o 
   0   6   0       34.08       36.17      1.53 o 
   1   6   0       73.40       72.64      1.30 o 
   2   6   0      315.06      299.07      2.34 o 
   3   6   0      129.55      113.54      1.46 o 
   4   6   0       40.97       40.99      1.11 o 
   5   6   0       85.30       74.89      1.27 o 
   6   6   0        1.25        2.58      1.11 o 
   7   6   0       68.85       69.90      1.95 o 
   8   6   0       19.30       21.39      1.93 o 
   9   6   0        3.47        1.22      1.73 o 
  10   6   0        0.88        1.38      2.09 o 
   1   7   0        0.09        0.33      1.15 o 
   2   7   0        8.09        6.27      1.20 o 
   3   7   0      229.60      219.20      2.44 o 
   4   7   0       57.23       52.60      1.54 o 
   5   7   0       75.05       77.94      1.84 o 
   6   7   0      101.38      101.30      2.13 o 
   7   7   0       69.80       67.32      2.08 o 
   8   7   0       35.22       31.53      2.08 o 
   9   7   0        0.82        0.36      2.00 o 
  10   7   0        5.85        6.51      2.26 o 
   0   8   0      147.12      141.50      3.03 o 
   1   8   0      193.23      179.20      2.40 o 
   2   8   0       75.14       80.42      1.94 o 
   3   8   0       14.25       10.36      1.50 o 
   4   8   0        5.50        5.48      1.52 o 
   5   8   0        0.28       -0.08      1.53 o 
   6   8   0        7.09        7.21      1.56 o 
   7   8   0        3.18        2.93      1.89 o 
   8   8   0       21.16       24.33      2.00 o 
   9   8   0        0.70        0.14      2.16 o 
   1   9   0      101.97       95.70      2.20 o 
   2   9   0       43.33       47.88      2.12 o 
   3   9   0        3.15        4.34      1.88 o 
   4   9   0        9.70        8.78      1.89 o 
   5   9   0        1.98        3.32      1.93 o 
   6   9   0        1.51        4.26      1.95 o 
   7   9   0        0.48        0.91      2.06 o 
   0  10   0        1.77        3.45      2.57 o 
   1  10   0       34.19       40.08      2.13 o 
   2  10   0        1.32        3.38      1.94 o 
   3  10   0        1.22        2.78      1.94 o 
   4  10   0       12.88       11.80      2.11 o 
   5  10   0        0.35        0.20      2.33 o 
   6  10   0        0.59        1.82      2.42 o 
   1  11   0        3.84        3.13      2.42 o 
   2  11   0       10.39       11.42      2.40 o 
   3  11   0        4.42        4.01      2.41 o 
 -13   1   1        1.08        1.09      2.04 o 
 -12   1   1        1.71        4.94      1.89 o 
 -11   1   1       70.67       74.52      2.37 o 
 -10   1   1        6.58        8.10      1.44 o 
  -9   1   1       25.17       31.14      1.56 o 
  -8   1   1      177.91      194.60      2.42 o 
  -7   1   1       86.34      110.88      1.33 o 
  -6   1   1       39.71       61.56      1.02 o 
  -5   1   1     5047.30     5397.44     12.91 o 
  -4   1   1      132.83      154.12      1.03 o 
  -3   1   1      222.09      209.37      1.76 o 
  -2   1   1      617.68      639.12      2.28 o 
   1   1   1     1283.35     1287.20      4.86 o 
   2   1   1     3245.27     3275.14     10.07 o 
   3   1   1        4.05        3.53      0.36 o 
   4   1   1        0.93        2.11      0.45 o 
   5   1   1      819.39      878.38      4.25 o 
   6   1   1       18.54       16.93      0.75 o 
   7   1   1        1.51        0.66      0.79 o 
   8   1   1       27.13       21.70      1.30 o 
   9   1   1       26.46       36.30      1.67 o 
  10   1   1       30.03       36.01      1.87 o 
  11   1   1        2.27        4.23      1.61 o 
  12   1   1       14.10       17.58      2.02 o 
 -13   2   1        6.85        7.26      2.07 o 
 -12   2   1        7.53        5.19      1.81 o 
 -11   2   1        1.87        1.47      1.63 o 
 -10   2   1        0.07       -0.68      1.52 o 
  -9   2   1        8.62        7.21      1.36 o 
  -8   2   1        9.68        9.38      0.97 o 
  -7   2   1      104.45      105.02      1.26 o 
  -6   2   1       63.35       62.50      1.11 o 
  -5   2   1       90.12      123.00      1.16 o 
  -4   2   1      240.80      254.84      2.08 o 
  -3   2   1      867.49      853.71      4.54 o 
  -2   2   1     8356.17     8431.39     25.89 o 
  -1   2   1        0.57        2.86      0.71 o 
   0   2   1    27554.72    26290.46    104.82 o 
   1   2   1        5.07       14.38      0.45 o 
   2   2   1      578.64      567.68      2.31 o 
   3   2   1      216.15      190.72      1.11 o 
   4   2   1       93.16       79.77      0.90 o 
   5   2   1       67.14       66.04      0.95 o 
   6   2   1        1.91        2.43      0.69 o 
   7   2   1        5.19        5.27      0.84 o 
   8   2   1       24.55       24.90      1.31 o 
   9   2   1       10.63        8.68      1.34 o 
  10   2   1       19.69       19.93      1.67 o 
  11   2   1        0.31       -0.86      1.84 o 
  12   2   1        0.70        0.71      1.98 o 
 -12   3   1        0.00        0.07      1.78 o 
 -11   3   1        6.46        5.89      1.47 o 
 -10   3   1        8.13        6.81      1.55 o 
  -9   3   1       10.22       10.09      1.39 o 
  -8   3   1        0.55       -0.89      1.28 o 
  -7   3   1       19.06       17.29      0.90 o 
  -6   3   1       37.08       39.19      0.97 o 
  -5   3   1      246.94      274.51      1.49 o 
  -4   3   1       58.89       64.50      0.83 o 
  -3   3   1      869.11      834.65      2.94 o 
  -2   3   1      236.61      256.04      1.33 o 
  -1   3   1      332.40      321.90      1.43 o 
   0   3   1     2763.39     2850.11      7.30 o 
   1   3   1     3952.60     3894.46     11.94 o 
   2   3   1     1733.99     1727.09      5.06 o 
   3   3   1       10.91       16.05      0.64 o 
   4   3   1      380.45      381.50      2.50 o 
   5   3   1       17.64       22.97      0.87 o 
   6   3   1        9.20        5.69      0.84 o 
   7   3   1        1.15        0.65      1.11 o 
   8   3   1      277.79      276.22      2.47 o 
   9   3   1      124.97      141.41      2.24 o 
  10   3   1       18.74       18.47      1.56 o 
  11   3   1        0.64        0.49      1.75 o 
  12   3   1        0.63       -0.98      2.04 o 
 -12   4   1        3.52        3.54      1.93 o 
 -11   4   1       15.15       15.73      1.80 o 
 -10   4   1       46.79       47.45      1.89 o 
  -9   4   1       38.85       36.44      1.84 o 
  -8   4   1       27.32       26.06      1.38 o 
  -7   4   1       37.54       43.41      0.89 o 
  -6   4   1       15.67       18.52      0.74 o 
  -5   4   1      170.71      166.35      1.68 o 
  -4   4   1       70.42       69.55      1.01 o 
  -3   4   1        0.06        0.97      0.51 o 
  -2   4   1      292.05      334.00      1.80 o 
  -1   4   1      864.65      894.92      2.48 o 
   0   4   1     2016.73     2167.53      5.47 o 
   1   4   1        0.28        0.88      0.45 o 
   2   4   1      256.46      234.22      1.33 o 
   3   4   1       68.42       55.17      0.76 o 
   4   4   1      954.72      971.53      3.27 o 
   5   4   1        2.45        2.87      0.85 o 
   6   4   1        5.02        8.34      0.99 o 
   7   4   1      301.10      300.30      2.48 o 
   8   4   1      182.44      177.39      2.36 o 
   9   4   1       73.88       65.85      1.92 o 
  10   4   1        4.79        4.37      1.52 o 
  11   4   1        0.56        1.70      1.69 o 
 -11   5   1        7.25        7.13      1.99 o 
 -10   5   1       69.73       74.51      2.41 o 
  -9   5   1       23.72       24.08      1.85 o 
  -8   5   1       27.19       25.37      1.69 o 
  -7   5   1       88.29       89.21      1.80 o 
  -6   5   1       25.72       24.43      1.09 o 
  -5   5   1        9.01       11.22      0.88 o 
  -4   5   1      592.90      572.76      2.78 o 
  -3   5   1      493.55      528.65      2.87 o 
  -2   5   1      125.65      135.47      1.09 o 
  -1   5   1       15.65       18.57      0.97 o 
   0   5   1       87.35       71.77      0.73 o 
   1   5   1      251.35      221.06      1.47 o 
   2   5   1        3.31        3.54      0.55 o 
   3   5   1      188.08      188.86      1.21 o 
   4   5   1      527.84      484.49      2.95 o 
   5   5   1      224.02      225.70      1.90 o 
   6   5   1        7.97        8.63      1.00 o 
   7   5   1        3.41        3.25      1.37 o 
   8   5   1       48.91       50.16      1.73 o 
   9   5   1       12.35       11.81      1.82 o 
  10   5   1        0.08        0.19      1.73 o 
  11   5   1        6.61        6.23      1.99 o 
 -11   6   1        7.36        8.03      2.15 o 
 -10   6   1        5.75        8.53      2.19 o 
  -9   6   1        8.90        9.63      1.87 o 
  -8   6   1        3.62        2.33      1.79 o 
  -7   6   1       45.57       44.61      1.73 o 
  -6   6   1        3.87        3.08      1.05 o 
  -5   6   1       70.04       68.25      1.25 o 
  -4   6   1        2.92        5.88      0.80 o 
  -3   6   1      107.58      115.11      1.59 o 
  -2   6   1        2.59        3.93      0.97 o 
  -1   6   1      845.64      876.16      5.12 o 
   0   6   1     1136.09     1174.76      7.39 o 
   1   6   1      849.85      829.39      3.47 o 
   2   6   1       83.81       84.16      1.17 o 
   3   6   1       17.36       20.52      0.97 o 
   4   6   1       94.66       89.53      1.46 o 
   5   6   1       23.55       21.87      1.24 o 
   6   6   1       29.07       29.02      1.53 o 
   7   6   1       13.40       10.78      1.59 o 
   8   6   1        1.78        1.04      1.84 o 
   9   6   1        1.78        0.80      1.79 o 
  10   6   1        0.38        1.60      1.94 o 
 -10   7   1       22.19       22.12      2.35 o 
  -9   7   1       26.26       27.06      2.20 o 
  -8   7   1       38.84       37.49      2.02 o 
  -7   7   1       71.39       74.83      2.12 o 
  -6   7   1       11.47       13.25      1.59 o 
  -5   7   1        0.95        2.36      1.21 o 
  -4   7   1       59.39       62.27      1.61 o 
  -3   7   1        2.44        4.46      1.39 o 
  -2   7   1       23.12       16.19      1.26 o 
  -1   7   1       22.66       20.53      1.17 o 
   0   7   1       75.80       83.80      1.69 o 
   1   7   1       59.63       55.45      1.12 o 
   2   7   1        0.00       -0.22      1.12 o 
   3   7   1        1.99        3.35      1.27 o 
   4   7   1        0.21        0.48      1.16 o 
   5   7   1       25.04       28.81      1.55 o 
   6   7   1       57.05       55.37      1.81 o 
   7   7   1       19.98       24.33      1.75 o 
   8   7   1       64.98       69.74      2.36 o 
   9   7   1       35.65       44.12      2.24 o 
  -9   8   1        0.85        1.96      2.27 o 
  -8   8   1        2.08        4.16      2.00 o 
  -7   8   1        2.72        4.82      1.91 o 
  -6   8   1       33.98       28.86      1.76 o 
  -5   8   1       10.80       14.04      1.69 o 
  -4   8   1        0.01        0.14      1.38 o 
  -3   8   1      122.25      122.49      2.26 o 
  -2   8   1       11.25       12.14      1.76 o 
  -1   8   1      122.19      136.70      2.14 o 
   0   8   1        6.54        8.42      1.56 o 
   1   8   1        6.08        8.98      1.55 o 
   2   8   1       84.13       77.96      1.86 o 
   3   8   1       13.78        9.35      1.41 o 
   4   8   1       26.87       32.40      1.68 o 
   5   8   1        8.14        9.09      1.61 o 
   6   8   1        6.32        6.27      1.61 o 
   7   8   1       14.61       12.18      1.88 o 
   8   8   1        0.03        2.06      2.09 o 
  -8   9   1        0.87        4.37      2.02 o 
  -7   9   1       37.98       41.51      2.37 o 
  -6   9   1       70.34       74.78      2.50 o 
  -5   9   1       20.70       20.29      1.96 o 
  -4   9   1       30.69       27.99      2.06 o 
  -3   9   1        0.02        0.69      1.74 o 
  -2   9   1       56.44       61.14      2.09 o 
  -1   9   1        1.97        4.10      1.70 o 
   0   9   1        1.00        4.06      1.68 o 
   1   9   1        0.82        0.99      1.64 o 
   2   9   1       13.95       12.30      1.63 o 
   3   9   1        2.10        3.39      1.77 o 
   4   9   1        5.31        7.91      2.01 o 
   5   9   1        0.97        0.46      1.86 o 
   6   9   1       15.72       14.06      2.02 o 
   7   9   1        9.55        9.08      2.09 o 
  -6  10   1        4.97        6.20      2.41 o 
  -5  10   1        1.33        2.29      2.27 o 
  -4  10   1        5.54        9.69      2.07 o 
  -3  10   1        8.92        7.94      2.07 o 
  -2  10   1        8.69        8.05      1.92 o 
  -1  10   1       12.70       10.99      1.94 o 
   0  10   1        0.18        2.81      1.93 o 
   1  10   1        3.31        1.59      1.79 o 
   2  10   1        1.27        3.89      2.05 o 
   3  10   1        5.56        6.66      2.17 o 
   4  10   1        3.96        7.18      2.13 o 
   5  10   1        7.84        6.21      2.30 o 
  -3  11   1        3.23       10.60      2.57 o 
  -2  11   1        2.54        4.69      2.55 o 
  -1  11   1        1.06        2.79      2.25 o 
   0  11   1        3.35        3.81      2.38 o 
   1  11   1       11.05        9.98      2.38 o 
   2  11   1       20.22       22.53      2.50 o 
 -13   0   2        4.50        7.61      2.82 o 
 -12   0   2       57.01       65.97      3.04 o 
 -11   0   2       12.38       12.35      2.37 o 
 -10   0   2        0.01        0.87      2.15 o 
  -9   0   2       17.53       15.19      2.26 o 
  -8   0   2       11.86       12.95      1.28 o 
  -7   0   2      541.68      539.61      5.32 o 
  -6   0   2     1351.20     1413.93      7.13 o 
  -5   0   2       81.36       98.25      1.38 o 
  -4   0   2      194.92      244.53      2.27 o 
  -3   0   2    12931.16    12777.91     77.41 o 
  -2   0   2     1040.95      956.78      5.56 o 
  -1   0   2      117.17      177.00      2.24 o 
   0   0   2    12412.51    12087.07     68.86 o 
   1   0   2      484.64      592.31      3.57 o 
   2   0   2     3016.34     3035.06     13.87 o 
   3   0   2     2194.49     2331.22      7.41 o 
   4   0   2      119.96      158.21      1.38 o 
   5   0   2      142.46      146.71      1.58 o 
   6   0   2      331.63      318.96      2.86 o 
   7   0   2      657.65      648.63      7.91 o 
   8   0   2      138.25      114.88      2.71 o 
   9   0   2      343.20      353.15      4.16 o 
  10   0   2       28.49       26.68      2.37 o 
  11   0   2        0.20        0.50      2.22 o 
  12   0   2        8.27        8.25      2.99 o 
 -13   1   2        2.10        4.84      2.10 o 
 -12   1   2        3.03        2.52      1.77 o 
 -11   1   2       14.92       18.34      1.77 o 
 -10   1   2       67.86       67.82      1.99 o 
  -9   1   2        0.48       -0.91      1.35 o 
  -8   1   2       10.72       11.55      0.88 o 
  -7   1   2      171.07      188.31      2.47 o 
  -6   1   2      579.94      626.49      2.54 o 
  -5   1   2     1140.57     1180.98      3.44 o 
  -4   1   2      357.51      318.88      2.06 o 
  -3   1   2      708.90      689.88      3.54 o 
  -2   1   2       19.10       17.51      0.88 o 
  -1   1   2     1009.79     1093.02      6.02 o 
   0   1   2      533.33      641.79      2.38 o 
   1   1   2      260.44      265.42      1.27 o 
   2   1   2     1106.86      961.82      3.10 o 
   3   1   2       69.68       58.31      0.52 o 
   4   1   2       27.88       22.30      0.58 o 
   5   1   2      123.02      108.01      1.01 o 
   6   1   2      116.35      111.72      1.17 o 
   7   1   2       14.61       12.47      0.94 o 
   8   1   2       69.33       65.83      1.62 o 
   9   1   2       91.50       87.16      2.06 o 
  10   1   2       52.93       56.16      1.93 o 
  11   1   2        4.10        6.20      1.85 o 
  12   1   2        1.20        1.44      2.02 o 
 -13   2   2        0.03       -0.09      2.20 o 
 -12   2   2        0.01       -0.90      1.73 o 
 -11   2   2       77.53       66.67      2.18 o 
 -10   2   2      282.13      273.24      2.91 o 
  -9   2   2      104.76       98.32      1.85 o 
  -8   2   2        0.54       -0.21      0.96 o 
  -7   2   2       67.37       61.50      1.15 o 
  -6   2   2      280.26      278.35      1.92 o 
  -5   2   2       79.38       88.17      0.97 o 
  -4   2   2       21.09       29.39      0.60 o 
  -3   2   2     2138.97     2070.20      9.07 o 
  -2   2   2     4996.01     5168.63     17.51 o 
  -1   2   2    15755.53    15420.03     68.85 o 
   0   2   2    10937.84    10967.76     33.86 o 
   1   2   2     1502.29     1350.71      3.88 o 
   2   2   2      549.43      547.92      2.11 o 
   3   2   2      364.52      397.08      1.53 o 
   4   2   2     1160.11     1200.17      4.69 o 
   5   2   2        1.77        1.05      0.54 o 
   6   2   2       34.61       38.60      0.90 o 
   7   2   2      112.35      108.70      1.39 o 
   8   2   2      175.11      172.55      1.96 o 
   9   2   2       44.42       43.65      1.45 o 
  10   2   2        4.34        5.05      1.62 o 
  11   2   2       19.87       22.03      2.03 o 
  12   2   2        1.96        1.05      2.14 o 
 -12   3   2        0.06       -0.11      1.64 o 
 -11   3   2       20.76       19.35      1.78 o 
 -10   3   2       79.22       79.58      1.92 o 
  -9   3   2        1.17       -0.62      1.30 o 
  -8   3   2       47.60       49.81      1.31 o 
  -7   3   2      414.82      430.47      2.84 o 
  -6   3   2        1.24        2.92      0.71 o 
  -5   3   2      935.90     1014.64      4.52 o 
  -4   3   2      387.92      390.38      2.27 o 
  -3   3   2     1038.52     1050.26      5.19 o 
  -2   3   2      138.76      183.83      1.96 o 
  -1   3   2     1174.82     1171.02      4.64 o 
   0   3   2       16.45       20.58      0.53 o 
   1   3   2     1741.54     1786.10      5.70 o 
   2   3   2       19.77       17.44      0.49 o 
   3   3   2        1.15        4.67      0.49 o 
   4   3   2      421.24      421.94      2.81 o 
   5   3   2       73.38       71.82      1.29 o 
   6   3   2       37.35       35.22      1.21 o 
   7   3   2        2.79        1.55      1.27 o 
   8   3   2       46.51       42.59      1.61 o 
   9   3   2        2.85        4.57      1.37 o 
  10   3   2        0.30        1.14      1.44 o 
  11   3   2        1.97        2.64      1.78 o 
 -12   4   2        1.51        2.33      1.75 o 
 -11   4   2        1.35        0.82      1.71 o 
 -10   4   2        0.01       -0.37      1.55 o 
  -9   4   2        0.44        0.82      1.50 o 
  -8   4   2        5.68        5.95      1.12 o 
  -7   4   2       52.22       55.99      1.08 o 
  -6   4   2      342.52      324.25      2.48 o 
  -5   4   2        5.45        2.68      0.84 o 
  -4   4   2       71.77       71.80      0.98 o 
  -3   4   2       61.99       61.47      1.16 o 
  -2   4   2      402.40      424.57      2.57 o 
  -1   4   2      649.10      601.63      2.35 o 
   0   4   2        3.61        2.12      0.57 o 
   1   4   2      390.79      367.18      1.48 o 
   2   4   2       90.85       78.55      0.83 o 
   3   4   2      435.91      449.49      1.83 o 
   4   4   2      358.84      373.45      2.86 o 
   5   4   2        5.35        9.48      0.92 o 
   6   4   2       21.61       19.47      1.14 o 
   7   4   2        7.59        5.90      1.19 o 
   8   4   2       33.00       28.45      1.52 o 
   9   4   2        0.02        1.62      1.44 o 
  10   4   2        0.43        0.06      1.63 o 
  11   4   2       20.55       23.27      1.99 o 
 -12   5   2        2.66        2.68      2.25 o 
 -11   5   2        1.44        5.23      1.89 o 
 -10   5   2       35.47       35.55      1.95 o 
  -9   5   2       30.83       32.64      1.83 o 
  -8   5   2        0.23        0.55      1.56 o 
  -7   5   2      307.85      297.32      2.36 o 
  -6   5   2       74.33       85.11      1.35 o 
  -5   5   2       39.83       40.10      0.87 o 
  -4   5   2      240.49      229.46      1.66 o 
  -3   5   2      334.01      329.23      2.97 o 
  -2   5   2        0.12        2.00      0.55 o 
  -1   5   2        5.75        8.25      0.73 o 
   0   5   2       24.00       25.91      0.60 o 
   1   5   2      219.87      227.16      1.34 o 
   2   5   2      105.24      104.29      1.06 o 
   3   5   2       12.03       13.87      0.57 o 
   4   5   2       51.75       52.78      1.05 o 
   5   5   2      208.15      225.66      1.78 o 
   6   5   2      173.01      169.47      1.75 o 
   7   5   2      125.96      130.83      2.06 o 
   8   5   2       15.70       19.56      1.45 o 
   9   5   2        0.05        1.04      1.72 o 
  10   5   2        0.85        0.45      1.92 o 
 -11   6   2        6.30        6.34      2.39 o 
 -10   6   2        0.01        1.23      2.06 o 
  -9   6   2       33.01       35.46      2.18 o 
  -8   6   2       19.96       13.69      1.93 o 
  -7   6   2        1.36        3.48      1.51 o 
  -6   6   2       13.81       10.51      1.13 o 
  -5   6   2        0.01        0.10      0.84 o 
  -4   6   2       37.49       30.05      0.98 o 
  -3   6   2       14.07        9.67      0.83 o 
  -2   6   2      139.66      135.90      1.34 o 
  -1   6   2       18.84       21.21      0.91 o 
   0   6   2      194.99      207.57      1.38 o 
   1   6   2       61.53       65.90      0.84 o 
   2   6   2      454.59      418.19      3.05 o 
   3   6   2        3.47        7.00      0.62 o 
   4   6   2        2.20        1.64      0.88 o 
   5   6   2        0.55        2.45      1.12 o 
   6   6   2       31.53       30.01      1.43 o 
   7   6   2      143.70      142.74      2.24 o 
   8   6   2       21.17       22.29      2.04 o 
   9   6   2        1.49        3.94      1.84 o 
  10   6   2        6.09        8.15      2.17 o 
 -10   7   2        2.77        5.31      2.01 o 
  -9   7   2       26.62       23.78      2.09 o 
  -8   7   2        0.83        0.72      1.87 o 
  -7   7   2        2.94        3.27      1.52 o 
  -6   7   2       84.49       84.52      2.05 o 
  -5   7   2       12.68       16.80      1.47 o 
  -4   7   2      274.46      265.09      2.57 o 
  -3   7   2       31.26       37.45      1.59 o 
  -2   7   2       82.63       80.95      1.60 o 
  -1   7   2       49.90       48.58      1.09 o 
   0   7   2      157.81      140.09      1.65 o 
   1   7   2      210.21      207.21      1.79 o 
   2   7   2       60.27       60.13      1.30 o 
   3   7   2       23.07       25.46      1.58 o 
   4   7   2        0.11        0.79      1.48 o 
   5   7   2       43.27       45.27      1.66 o 
   6   7   2        3.78        3.21      1.51 o 
   7   7   2       19.81       19.27      1.77 o 
   8   7   2        1.95        1.47      1.98 o 
   9   7   2        4.08        5.07      1.91 o 
  -9   8   2        1.16        0.90      2.30 o 
  -8   8   2        3.44        2.50      1.87 o 
  -7   8   2       15.72       11.69      1.99 o 
  -6   8   2        0.11        1.82      1.81 o 
  -5   8   2       72.63       80.70      2.07 o 
  -4   8   2        1.81        2.69      1.49 o 
  -3   8   2      115.70      106.09      2.13 o 
  -2   8   2        0.09        0.99      1.65 o 
  -1   8   2       33.77       28.79      1.68 o 
   0   8   2        8.36        6.06      1.50 o 
   1   8   2       90.39       86.44      1.77 o 
   2   8   2        2.76        5.22      1.39 o 
   3   8   2       23.95       19.38      1.68 o 
   4   8   2       14.44       15.49      1.64 o 
   5   8   2        0.00        0.96      1.56 o 
   6   8   2        4.74        5.44      1.67 o 
   7   8   2       25.87       29.11      2.07 o 
   8   8   2       15.79       15.37      2.33 o 
  -8   9   2       35.50       45.47      2.87 o 
  -7   9   2        1.08        4.27      2.06 o 
  -6   9   2        0.89        2.58      1.86 o 
  -5   9   2       40.63       39.36      2.08 o 
  -4   9   2       28.16       27.33      2.24 o 
  -3   9   2       39.84       42.33      2.01 o 
  -2   9   2       47.92       52.59      2.03 o 
  -1   9   2        2.82        3.56      1.62 o 
   0   9   2       28.08       26.99      1.93 o 
   1   9   2       65.57       62.51      2.20 o 
   2   9   2        4.61        8.68      1.84 o 
   3   9   2        0.13        0.48      1.85 o 
   4   9   2        7.14        6.80      2.03 o 
   5   9   2       12.11       11.07      1.87 o 
   6   9   2       13.76       15.22      2.00 o 
   7   9   2       10.93       11.81      2.21 o 
  -6  10   2       13.84       12.45      2.63 o 
  -5  10   2        9.06       10.88      2.06 o 
  -4  10   2       17.88       19.98      2.15 o 
  -3  10   2        0.18        2.55      2.07 o 
  -2  10   2        0.19        1.86      2.10 o 
  -1  10   2       30.13       28.52      2.23 o 
   0  10   2        3.67        3.24      1.90 o 
   1  10   2       13.48       10.94      2.31 o 
   2  10   2        2.93        5.50      2.28 o 
   3  10   2        0.17        0.77      2.13 o 
   4  10   2        4.13        5.32      2.11 o 
   5  10   2        3.85        3.08      2.06 o 
  -3  11   2        0.01        1.37      2.60 o 
  -2  11   2       35.35       37.14      2.64 o 
  -1  11   2        8.42        8.22      2.48 o 
   0  11   2       18.54       17.39      2.37 o 
   1  11   2       10.57       12.32      2.46 o 
   2  11   2        2.92        2.96      2.34 o 
 -13   1   3        0.29        3.23      2.15 o 
 -12   1   3        0.29        2.40      1.81 o 
 -11   1   3       66.54       71.65      2.25 o 
 -10   1   3      114.66      116.96      2.42 o 
  -9   1   3      155.05      158.98      2.29 o 
  -8   1   3       35.06       36.66      1.34 o 
  -7   1   3      731.97      804.23      5.06 o 
  -6   1   3     1076.69     1153.50      5.47 o 
  -5   1   3     1070.75     1087.53      3.35 o 
  -4   1   3        3.92        9.32      0.59 o 
  -3   1   3        1.06        1.73      0.42 o 
  -2   1   3     1997.40     1911.35      7.18 o 
  -1   1   3      221.30      220.73      1.70 o 
   0   1   3      257.33      297.74      1.34 o 
   1   1   3      680.52      698.77      2.76 o 
   2   1   3       28.84       31.10      0.50 o 
   3   1   3       30.48       33.16      0.53 o 
   4   1   3       53.71       57.27      0.84 o 
   5   1   3        1.94        0.95      0.57 o 
   6   1   3      309.62      291.81      1.73 o 
   7   1   3        9.52       14.59      1.23 o 
   8   1   3      179.79      184.45      2.17 o 
   9   1   3        3.09        3.45      1.43 o 
  10   1   3       10.16       13.90      1.61 o 
  11   1   3        1.17        3.39      1.66 o 
 -13   2   3        7.49        7.44      2.19 o 
 -12   2   3       12.38       12.36      2.01 o 
 -11   2   3       27.14       19.91      1.81 o 
 -10   2   3       22.36       14.31      1.55 o 
  -9   2   3        9.34        4.51      1.40 o 
  -8   2   3        4.88        4.95      0.92 o 
  -7   2   3        9.14        8.82      0.87 o 
  -6   2   3       39.63       44.11      0.92 o 
  -5   2   3       30.86       26.05      0.81 o 
  -4   2   3      241.30      249.97      2.34 o 
  -3   2   3     1421.19     1357.96      7.50 o 
  -2   2   3      557.25      498.53      3.38 o 
  -1   2   3      753.65      704.75      4.34 o 
   0   2   3       31.26       38.93      0.71 o 
   1   2   3      411.41      388.22      1.50 o 
   2   2   3      104.93      101.01      0.71 o 
   3   2   3      246.56      234.29      1.26 o 
   4   2   3      217.31      186.64      1.22 o 
   5   2   3      155.16      167.95      1.55 o 
   6   2   3      432.51      435.56      2.86 o 
   7   2   3      637.37      656.96      4.77 o 
   8   2   3       21.72       21.75      1.37 o 
   9   2   3      109.81      101.32      1.97 o 
  10   2   3        1.55        2.78      1.59 o 
  11   2   3       13.52       16.79      2.09 o 
 -13   3   3        0.82        1.67      2.23 o 
 -12   3   3       13.44       13.67      2.10 o 
 -11   3   3       12.36        7.98      1.66 o 
 -10   3   3        0.26       -0.31      1.36 o 
  -9   3   3       16.98       17.37      1.35 o 
  -8   3   3        7.71        7.64      0.96 o 
  -7   3   3      270.46      276.46      3.27 o 
  -6   3   3       55.71       57.65      1.14 o 
  -5   3   3        5.43        3.84      0.77 o 
  -4   3   3       23.98       29.45      1.00 o 
  -3   3   3       43.76       47.59      1.16 o 
  -2   3   3      305.50      320.50      1.78 o 
  -1   3   3      111.78      116.64      0.91 o 
   0   3   3      743.05      694.37      2.67 o 
   1   3   3       42.24       46.21      0.79 o 
   2   3   3      536.73      619.65      2.55 o 
   3   3   3      369.30      351.96      1.85 o 
   4   3   3      240.79      275.75      1.70 o 
   5   3   3       98.69       98.90      1.31 o 
   6   3   3       11.14       10.51      1.07 o 
   7   3   3       51.37       41.05      1.59 o 
   8   3   3       30.74       33.19      1.54 o 
   9   3   3        5.66        5.47      1.43 o 
  10   3   3        7.58       10.65      1.58 o 
  11   3   3        2.79        4.42      1.92 o 
 -12   4   3        8.39        7.50      2.09 o 
 -11   4   3       31.69       27.01      1.89 o 
 -10   4   3      147.55      137.19      2.53 o 
  -9   4   3      143.92      142.20      2.16 o 
  -8   4   3        7.14        5.84      1.16 o 
  -7   4   3        5.16        4.89      0.86 o 
  -6   4   3       27.68       24.69      0.87 o 
  -5   4   3       29.91       24.42      1.48 o 
  -4   4   3      365.08      383.08      3.21 o 
  -3   4   3      723.15      640.93      3.84 o 
  -2   4   3     1814.72     1828.23      9.28 o 
  -1   4   3      372.94      370.83      1.76 o 
   0   4   3      837.72      810.34      3.89 o 
   1   4   3      102.59       86.44      0.85 o 
   2   4   3        0.35        3.07      0.58 o 
   3   4   3        0.01        0.86      0.51 o 
   4   4   3      107.80       99.57      1.08 o 
   5   4   3       23.50       26.54      1.07 o 
   6   4   3      168.39      166.67      1.88 o 
   7   4   3       95.26       91.75      1.70 o 
   8   4   3       41.15       42.38      1.69 o 
   9   4   3        0.18        1.54      1.62 o 
  10   4   3       12.45       14.79      1.67 o 
 -12   5   3        0.09        0.37      2.36 o 
 -11   5   3        0.08        0.26      2.21 o 
 -10   5   3        0.25        0.35      1.76 o 
  -9   5   3       94.85       98.06      2.19 o 
  -8   5   3        5.51        4.07      1.33 o 
  -7   5   3       42.49       40.40      1.39 o 
  -6   5   3       50.02       65.41      1.47 o 
  -5   5   3        2.62        3.24      0.96 o 
  -4   5   3      287.18      256.39      2.24 o 
  -3   5   3      750.83      775.92      4.02 o 
  -2   5   3     1686.06     1630.06      7.66 o 
  -1   5   3     2211.13     2187.99      7.57 o 
   0   5   3      829.18      787.40      3.20 o 
   1   5   3        0.77        0.86      0.57 o 
   2   5   3       13.46       13.49      0.58 o 
   3   5   3       26.46       21.16      0.71 o 
   4   5   3       12.85       18.98      0.99 o 
   5   5   3       69.13       72.68      1.42 o 
   6   5   3       29.42       30.24      1.28 o 
   7   5   3       72.24       75.81      1.62 o 
   8   5   3        8.36       10.58      1.48 o 
   9   5   3        0.24        1.45      1.73 o 
  10   5   3        9.03       11.75      2.04 o 
 -11   6   3        3.97        4.77      2.33 o 
 -10   6   3       12.14        7.32      2.13 o 
  -9   6   3       14.93       14.99      1.96 o 
  -8   6   3        0.02       -0.61      1.75 o 
  -7   6   3       18.13       16.25      1.21 o 
  -6   6   3       99.66       98.44      1.74 o 
  -5   6   3       56.16       47.97      1.10 o 
  -4   6   3       75.65       64.38      1.06 o 
  -3   6   3       67.22       60.87      0.87 o 
  -2   6   3       71.12       77.34      1.13 o 
  -1   6   3       28.23       28.65      1.03 o 
   0   6   3        2.13        4.07      0.53 o 
   1   6   3      433.17      422.81      2.23 o 
   2   6   3       53.81       50.82      0.97 o 
   3   6   3      112.48      109.60      1.52 o 
   4   6   3       83.85       92.70      1.49 o 
   5   6   3       23.91       27.42      1.38 o 
   6   6   3       93.01       88.61      1.86 o 
   7   6   3       90.79      100.44      2.09 o 
   8   6   3       43.81       39.16      1.89 o 
   9   6   3        0.16        2.17      1.92 o 
 -10   7   3       32.03       33.18      2.60 o 
  -9   7   3        1.17        2.76      2.05 o 
  -8   7   3        5.24        5.96      1.81 o 
  -7   7   3      127.66      130.40      2.73 o 
  -6   7   3      123.53      111.82      2.10 o 
  -5   7   3      133.65      135.25      2.38 o 
  -4   7   3        8.33        9.71      1.44 o 
  -3   7   3        4.00        4.27      1.33 o 
  -2   7   3       91.91       83.28      1.35 o 
  -1   7   3        0.05        0.18      0.88 o 
   0   7   3       34.43       32.32      1.36 o 
   1   7   3        6.65        8.79      0.79 o 
   2   7   3        1.78        2.33      0.96 o 
   3   7   3      127.86      128.61      1.83 o 
   4   7   3       57.60       61.10      1.57 o 
   5   7   3        0.49        1.28      1.32 o 
   6   7   3       32.89       36.63      1.68 o 
   7   7   3       12.42       17.20      1.95 o 
   8   7   3        3.56        6.06      1.95 o 
   9   7   3        4.53        3.19      2.30 o 
  -9   8   3        1.32        1.57      2.30 o 
  -8   8   3        1.03       -1.16      2.00 o 
  -7   8   3        1.50        3.98      1.94 o 
  -6   8   3       17.81       21.97      2.00 o 
  -5   8   3        1.41        2.77      1.59 o 
  -4   8   3        1.00        1.31      1.47 o 
  -3   8   3       80.42       79.81      1.98 o 
  -2   8   3        5.21        3.49      1.50 o 
  -1   8   3        0.89        1.66      1.53 o 
   0   8   3        2.41        4.38      1.44 o 
   1   8   3        0.12        1.32      1.36 o 
   2   8   3        0.02        1.63      1.55 o 
   3   8   3        1.92        3.18      1.70 o 
   4   8   3        3.39        6.49      1.54 o 
   5   8   3        2.43        1.97      1.64 o 
   6   8   3        6.38        6.46      1.77 o 
   7   8   3        0.27       -0.07      2.22 o 
  -8   9   3        8.20       11.43      2.49 o 
  -7   9   3        0.66        2.14      2.32 o 
  -6   9   3        0.15        2.10      2.12 o 
  -5   9   3       15.60       20.19      2.36 o 
  -4   9   3        3.88        4.71      1.85 o 
  -3   9   3        4.60        7.46      1.87 o 
  -2   9   3      106.88      112.34      2.58 o 
  -1   9   3        7.04        6.74      2.20 o 
   0   9   3       10.54        7.68      2.12 o 
   1   9   3       62.59       67.26      2.56 o 
   2   9   3       66.35       69.01      2.45 o 
   3   9   3        5.98        7.54      1.87 o 
   4   9   3        0.50        1.39      1.89 o 
   5   9   3        7.34        6.39      2.02 o 
   6   9   3        2.43        1.82      2.05 o 
  -6  10   3        2.63        1.65      2.42 o 
  -5  10   3       36.07       33.30      2.88 o 
  -4  10   3       30.45       37.58      3.18 o 
  -3  10   3      112.21      114.60      3.33 o 
  -2  10   3        8.14        6.75      2.25 o 
  -1  10   3       20.15       22.70      2.35 o 
   0  10   3        0.17        1.71      2.19 o 
   1  10   3        0.55        0.46      2.20 o 
   2  10   3        5.22        5.63      2.27 o 
   3  10   3       20.54       22.93      2.35 o 
   4  10   3        7.02       10.54      2.22 o 
  -3  11   3        5.54        7.79      2.62 o 
  -2  11   3        4.19        5.46      2.40 o 
  -1  11   3        0.86        1.13      2.25 o 
   0  11   3        4.28        2.05      2.24 o 
   1  11   3       10.63       13.32      2.24 o 
 -13   0   4       33.74       36.44      3.33 o 
 -12   0   4        1.93        2.22      2.91 o 
 -11   0   4      186.36      169.69      4.58 o 
 -10   0   4      208.95      194.10      4.31 o 
  -9   0   4      164.54      187.39      4.05 o 
  -8   0   4      325.73      317.87      3.43 o 
  -7   0   4       58.51       62.12      1.21 o 
  -6   0   4      577.40      577.75      5.01 o 
  -5   0   4      262.20      289.95      2.03 o 
  -4   0   4      896.25      891.23      3.89 o 
  -3   0   4      554.98      572.86      2.82 o 
  -2   0   4     1109.83     1010.63      4.21 o 
  -1   0   4      421.33      520.94      2.75 o 
   0   0   4      807.35      911.49      6.20 o 
   1   0   4     3048.53     2915.80      8.36 o 
   2   0   4      590.84      644.85      3.95 o 
   3   0   4      240.88      238.56      1.75 o 
   4   0   4      421.96      408.96      3.73 o 
   5   0   4      568.81      616.79      4.43 o 
   6   0   4      802.39      796.37      7.08 o 
   7   0   4     1000.56      991.34      5.15 o 
   8   0   4       14.70       14.43      1.91 o 
   9   0   4       12.96       10.46      2.00 o 
  10   0   4       25.70       23.66      2.67 o 
  11   0   4        7.19       10.83      2.88 o 
 -13   1   4        4.42        5.25      2.16 o 
 -12   1   4        0.00        0.99      1.73 o 
 -11   1   4        1.11        2.83      1.76 o 
 -10   1   4       23.17       24.65      1.89 o 
  -9   1   4      151.44      147.94      2.78 o 
  -8   1   4        0.03        0.67      0.99 o 
  -7   1   4      112.69      103.05      1.39 o 
  -6   1   4      219.74      240.85      1.65 o 
  -5   1   4        2.08        3.49      0.65 o 
  -4   1   4       18.78       28.64      0.66 o 
  -3   1   4        8.75       13.02      0.50 o 
  -2   1   4     3422.28     3448.02      8.05 o 
  -1   1   4     1406.03     1350.95      4.86 o 
   0   1   4     4361.32     4181.50     13.31 o 
   1   1   4      511.25      474.78      1.84 o 
   2   1   4      264.94      234.89      1.23 o 
   3   1   4     1072.51     1082.88      4.03 o 
   4   1   4       89.88      100.06      1.08 o 
   5   1   4        0.32        0.57      0.55 o 
   6   1   4      692.40      636.65      3.84 o 
   7   1   4      108.92      111.88      1.78 o 
   8   1   4      180.22      171.62      2.23 o 
   9   1   4        2.87        3.56      1.45 o 
  10   1   4        4.11        4.87      1.69 o 
  11   1   4        0.03        3.18      1.75 o 
 -13   2   4        3.11        5.14      2.21 o 
 -12   2   4       10.95       15.18      2.13 o 
 -11   2   4       36.86       29.92      1.92 o 
 -10   2   4      115.06      104.67      2.14 o 
  -9   2   4       13.96       17.39      1.55 o 
  -8   2   4       33.22       32.84      1.27 o 
  -7   2   4      388.27      402.06      2.52 o 
  -6   2   4      538.16      594.77      3.11 o 
  -5   2   4       12.10        9.44      0.83 o 
  -4   2   4      270.21      243.75      2.60 o 
  -3   2   4      499.77      578.36      3.66 o 
  -2   2   4        4.70        1.59      0.66 o 
  -1   2   4     1405.85     1480.11      5.60 o 
   0   2   4        0.00        3.05      0.51 o 
   1   2   4        3.38        3.59      0.42 o 
   2   2   4      110.47      110.32      0.93 o 
   3   2   4      468.16      481.74      2.09 o 
   4   2   4      118.13      125.38      1.31 o 
   5   2   4       14.10       14.72      0.71 o 
   6   2   4      501.16      497.08      3.73 o 
   7   2   4      240.55      238.51      2.24 o 
   8   2   4       92.80       86.77      1.84 o 
   9   2   4        0.18        1.18      1.38 o 
  10   2   4       15.61       18.51      1.64 o 
  11   2   4        0.39        0.97      2.02 o 
 -13   3   4        4.34        4.42      2.27 o 
 -12   3   4        1.26        0.81      1.91 o 
 -11   3   4        4.91        2.53      1.48 o 
 -10   3   4       45.64       46.32      1.78 o 
  -9   3   4        2.21        0.99      1.17 o 
  -8   3   4      109.90       99.31      1.47 o 
  -7   3   4      238.24      242.28      2.00 o 
  -6   3   4       34.01       36.98      1.22 o 
  -5   3   4      153.60      168.54      2.30 o 
  -4   3   4       88.21       85.06      1.31 o 
  -3   3   4      278.34      288.46      2.89 o 
  -2   3   4     2166.58     2286.89      6.73 o 
  -1   3   4      877.23      890.56      3.43 o 
   0   3   4       82.41       85.69      0.87 o 
   1   3   4      842.80      915.22      4.59 o 
   2   3   4      928.18     1011.69      4.11 o 
   3   3   4       27.17       29.65      0.69 o 
   4   3   4      462.53      470.85      2.08 o 
   5   3   4        0.72        0.80      0.84 o 
   6   3   4      331.89      330.07      2.77 o 
   7   3   4       68.04       66.51      1.74 o 
   8   3   4        0.19        1.19      1.41 o 
   9   3   4       16.68       16.09      1.63 o 
  10   3   4        0.92        2.98      1.65 o 
 -12   4   4        1.10        2.30      2.06 o 
 -11   4   4       24.68       25.71      2.18 o 
 -10   4   4       14.87       14.91      1.69 o 
  -9   4   4       28.80       26.45      1.48 o 
  -8   4   4       37.71       32.16      1.40 o 
  -7   4   4        3.93        4.80      0.84 o 
  -6   4   4      579.61      547.03      3.60 o 
  -5   4   4        4.99        4.51      0.91 o 
  -4   4   4      246.87      233.56      1.98 o 
  -3   4   4      267.74      289.03      2.73 o 
  -2   4   4      197.19      208.19      1.55 o 
  -1   4   4       20.37       17.50      0.74 o 
   0   4   4       14.91       17.13      0.59 o 
   1   4   4        1.21        0.33      0.55 o 
   2   4   4      102.24       94.12      0.90 o 
   3   4   4        0.97        1.51      0.62 o 
   4   4   4      236.42      255.17      1.89 o 
   5   4   4        5.19        4.05      0.85 o 
   6   4   4        7.03        6.93      1.06 o 
   7   4   4        9.41        9.71      1.42 o 
   8   4   4       14.62       13.86      1.56 o 
   9   4   4       10.20       12.64      1.70 o 
  10   4   4        0.40        0.94      1.61 o 
 -12   5   4        5.59        5.94      2.38 o 
 -11   5   4        3.68        7.58      2.21 o 
 -10   5   4       95.84       99.18      2.49 o 
  -9   5   4       26.93       24.80      1.70 o 
  -8   5   4        0.54        1.39      1.29 o 
  -7   5   4      488.71      485.23      3.54 o 
  -6   5   4      120.28      110.96      1.83 o 
  -5   5   4      118.62      113.41      1.72 o 
  -4   5   4      136.18      120.34      1.54 o 
  -3   5   4       25.28       25.91      0.87 o 
  -2   5   4      138.32      128.44      1.36 o 
  -1   5   4       70.13       66.30      1.29 o 
   0   5   4      171.92      175.84      1.39 o 
   1   5   4      278.89      269.26      1.46 o 
   2   5   4       33.14       33.79      0.84 o 
   3   5   4      225.51      208.92      1.52 o 
   4   5   4      123.69      105.94      1.52 o 
   5   5   4       10.17        9.70      1.18 o 
   6   5   4       23.94       22.88      1.38 o 
   7   5   4       24.54       19.67      1.48 o 
   8   5   4        0.33        1.64      1.50 o 
   9   5   4        3.78        5.00      1.81 o 
 -11   6   4        0.27       -1.14      2.37 o 
 -10   6   4        0.41        1.72      2.04 o 
  -9   6   4        8.68       10.45      2.00 o 
  -8   6   4        0.24        0.27      1.76 o 
  -7   6   4      161.46      150.02      2.06 o 
  -6   6   4      141.17      136.06      2.04 o 
  -5   6   4        5.52        5.87      1.18 o 
  -4   6   4        3.20        3.07      0.56 o 
  -3   6   4       54.37       59.24      1.31 o 
  -2   6   4       51.50       55.34      1.39 o 
  -1   6   4        2.39        2.20      0.96 o 
   0   6   4       23.69       23.95      0.89 o 
   1   6   4        9.40        9.33      0.71 o 
   2   6   4       98.19       95.77      1.27 o 
   3   6   4       22.30       23.10      1.13 o 
   4   6   4        1.29        2.08      1.08 o 
   5   6   4       18.14       22.74      1.47 o 
   6   6   4        1.63        1.60      1.37 o 
   7   6   4        4.96        3.88      1.51 o 
   8   6   4        0.85        2.33      1.74 o 
   9   6   4        2.80        3.48      2.02 o 
 -10   7   4       16.38       16.99      2.38 o 
  -9   7   4       35.07       27.14      2.36 o 
  -8   7   4        3.54        1.84      1.80 o 
  -7   7   4        1.02        2.55      2.03 o 
  -6   7   4       90.70       82.26      2.02 o 
  -5   7   4      213.17      218.67      2.61 o 
  -4   7   4       63.15       65.21      1.82 o 
  -3   7   4       72.67       83.85      1.98 o 
  -2   7   4       62.40       60.90      1.69 o 
  -1   7   4       63.44       60.14      1.38 o 
   0   7   4      141.89      132.15      1.79 o 
   1   7   4       98.25       98.61      1.34 o 
   2   7   4       45.41       44.11      1.61 o 
   3   7   4        0.72        2.43      1.20 o 
   4   7   4        0.01        0.01      1.31 o 
   5   7   4      145.79      155.61      2.14 o 
   6   7   4       21.51       26.43      1.80 o 
   7   7   4       22.44       26.55      1.97 o 
   8   7   4        3.31        2.50      2.10 o 
  -9   8   4       12.78       15.06      2.55 o 
  -8   8   4        0.02       -0.32      2.20 o 
  -7   8   4       46.38       53.32      2.53 o 
  -6   8   4        0.07        1.88      1.99 o 
  -5   8   4       11.27       15.06      1.71 o 
  -4   8   4        0.31        0.35      1.49 o 
  -3   8   4      123.00      111.25      2.30 o 
  -2   8   4       65.04       63.63      1.89 o 
  -1   8   4       81.45       82.83      1.90 o 
   0   8   4       52.38       47.71      2.17 o 
   1   8   4      141.59      135.69      2.73 o 
   2   8   4       30.92       31.70      1.96 o 
   3   8   4        0.08        0.66      1.77 o 
   4   8   4        0.11        0.48      1.68 o 
   5   8   4       58.01       62.21      2.18 o 
   6   8   4       35.13       30.07      2.21 o 
   7   8   4       21.97       23.98      2.42 o 
  -8   9   4       11.53       17.96      2.71 o 
  -7   9   4        6.70        5.66      2.37 o 
  -6   9   4        1.59        2.77      2.03 o 
  -5   9   4       15.89       13.51      2.30 o 
  -4   9   4       12.04        9.47      1.81 o 
  -3   9   4        9.15        7.96      2.19 o 
  -2   9   4       55.55       49.40      2.23 o 
  -1   9   4        8.71        7.91      2.04 o 
   0   9   4        0.03        0.63      2.17 o 
   1   9   4       20.28       26.26      2.14 o 
   2   9   4        0.76        3.85      1.95 o 
   3   9   4        2.70        2.25      2.04 o 
   4   9   4        0.59        0.16      2.06 o 
   5   9   4        1.32        3.48      2.09 o 
   6   9   4        2.38        3.34      2.04 o 
  -6  10   4        1.30        1.48      2.65 o 
  -5  10   4        2.88        3.59      2.73 o 
  -4  10   4        8.56       12.17      2.93 o 
  -3  10   4        0.36        5.22      2.27 o 
  -2  10   4        4.18        7.97      2.17 o 
  -1  10   4        5.24        5.57      2.24 o 
   0  10   4       19.79       21.65      2.43 o 
   1  10   4        0.25        1.91      2.19 o 
   2  10   4       10.70       12.84      2.14 o 
   3  10   4        5.78        8.79      2.22 o 
   4  10   4       13.53       14.94      2.29 o 
  -2  11   4       42.50       42.97      2.75 o 
  -1  11   4        5.19        4.19      2.40 o 
   0  11   4        0.90        1.36      2.49 o 
 -13   1   5        0.27        0.62      2.24 o 
 -12   1   5        2.18        2.93      1.92 o 
 -11   1   5       37.85       40.46      2.25 o 
 -10   1   5       27.78       28.74      1.77 o 
  -9   1   5      395.14      410.39      3.93 o 
  -8   1   5       47.38       46.09      1.27 o 
  -7   1   5       22.50       15.73      0.81 o 
  -6   1   5       18.23       20.12      0.83 o 
  -5   1   5     1113.90     1232.05      6.70 o 
  -4   1   5      325.85      300.06      1.42 o 
  -3   1   5      203.05      237.38      1.41 o 
  -2   1   5      347.59      373.97      1.36 o 
  -1   1   5       16.15       16.32      0.46 o 
   0   1   5        6.92        6.56      0.47 o 
   1   1   5     2268.43     2441.43      7.49 o 
   2   1   5     2344.66     2543.55      9.09 o 
   3   1   5       23.59       36.32      0.81 o 
   4   1   5      154.64      166.71      1.41 o 
   5   1   5        6.47        6.33      0.75 o 
   6   1   5      556.64      564.03      4.34 o 
   7   1   5        0.76       -0.51      1.20 o 
   8   1   5       24.23       28.82      1.62 o 
   9   1   5        2.53        4.27      1.55 o 
  10   1   5        2.64        6.04      1.78 o 
 -13   2   5        2.31        1.96      2.30 o 
 -12   2   5        0.82       -0.68      1.86 o 
 -11   2   5        7.65        3.00      1.97 o 
 -10   2   5       76.36       72.19      2.08 o 
  -9   2   5       61.79       58.77      1.67 o 
  -8   2   5       14.98       13.87      1.26 o 
  -7   2   5        0.70        1.31      0.97 o 
  -6   2   5       43.49       41.23      0.79 o 
  -5   2   5     1254.17     1166.24      7.89 o 
  -4   2   5      126.02      151.86      1.56 o 
  -3   2   5      110.58       87.04      1.07 o 
  -2   2   5     1768.65     1768.07      5.41 o 
  -1   2   5       56.42       46.14      0.74 o 
   0   2   5        5.68       13.85      0.55 o 
   1   2   5     1155.72     1096.49      3.69 o 
   2   2   5       89.29      119.74      0.97 o 
   3   2   5       85.61       91.73      0.92 o 
   4   2   5      166.10      147.71      1.39 o 
   5   2   5        6.62        6.48      0.89 o 
   6   2   5       27.10       34.47      1.21 o 
   7   2   5        9.18       10.56      1.41 o 
   8   2   5       22.86       23.51      1.55 o 
   9   2   5        1.16        3.10      1.51 o 
  10   2   5        0.81       -0.22      1.87 o 
 -13   3   5       14.54       16.44      2.36 o 
 -12   3   5        1.54        0.58      2.00 o 
 -11   3   5        0.52        0.23      1.74 o 
 -10   3   5       96.58       95.93      2.09 o 
  -9   3   5        1.86        0.02      1.17 o 
  -8   3   5       12.50       13.68      0.81 o 
  -7   3   5      751.11      765.87      4.72 o 
  -6   3   5       14.26       16.18      1.04 o 
  -5   3   5      116.05      154.00      2.28 o 
  -4   3   5        2.21        4.55      1.06 o 
  -3   3   5     1021.44     1067.66      6.10 o 
  -2   3   5      271.80      266.09      2.04 o 
  -1   3   5       17.06       16.16      0.59 o 
   0   3   5      504.55      483.94      2.21 o 
   1   3   5        2.95        3.07      0.51 o 
   2   3   5      576.91      592.05      2.28 o 
   3   3   5        0.83        1.09      0.52 o 
   4   3   5       78.38       71.32      1.10 o 
   5   3   5        1.24        1.76      0.75 o 
   6   3   5       54.19       54.72      1.59 o 
   7   3   5        5.34        5.93      1.53 o 
   8   3   5       35.38       35.85      1.74 o 
   9   3   5        0.59       -0.31      1.65 o 
  10   3   5        0.03        0.97      1.80 o 
 -13   4   5        5.36        8.30      2.14 o 
 -12   4   5        6.94       10.30      2.18 o 
 -11   4   5        9.46        8.07      2.10 o 
 -10   4   5       41.78       39.30      2.22 o 
  -9   4   5        0.59       -0.25      1.37 o 
  -8   4   5      110.90      101.86      1.76 o 
  -7   4   5       60.79       58.69      1.12 o 
  -6   4   5       27.19       22.31      1.60 o 
  -5   4   5      137.56      149.09      1.88 o 
  -4   4   5      576.68      558.09      4.77 o 
  -3   4   5     1015.61     1040.96      5.49 o 
  -2   4   5     1281.62     1298.89      9.61 o 
  -1   4   5      157.27      138.87      1.38 o 
   0   4   5       81.82       81.51      1.21 o 
   1   4   5      430.70      425.19      2.58 o 
   2   4   5       65.23       67.01      0.91 o 
   3   4   5      163.87      146.40      1.19 o 
   4   4   5       63.66       58.87      1.09 o 
   5   4   5        5.34        3.30      0.95 o 
   6   4   5      345.26      344.56      2.77 o 
   7   4   5      159.06      164.33      2.33 o 
   8   4   5       37.57       40.04      1.95 o 
   9   4   5       13.47       16.91      1.66 o 
 -12   5   5        6.76        8.33      2.33 o 
 -11   5   5        7.66        9.86      2.25 o 
 -10   5   5        0.14        0.78      1.84 o 
  -9   5   5       39.31       35.46      1.64 o 
  -8   5   5       95.40       87.60      1.88 o 
  -7   5   5       30.11       31.99      1.55 o 
  -6   5   5      552.63      530.84      4.99 o 
  -5   5   5        9.42        7.22      1.08 o 
  -4   5   5       13.08        8.30      0.81 o 
  -3   5   5       98.06       94.43      1.85 o 
  -2   5   5      396.17      394.68      2.53 o 
  -1   5   5        0.00        1.52      0.66 o 
   0   5   5       11.00       14.74      1.00 o 
   1   5   5        5.38       10.45      0.87 o 
   2   5   5       57.84       55.91      0.91 o 
   3   5   5       75.29       72.23      1.09 o 
   4   5   5      131.57      128.62      1.75 o 
   5   5   5       21.61       20.18      1.23 o 
   6   5   5       24.80       24.74      1.55 o 
   7   5   5       19.86       22.24      1.49 o 
   8   5   5        1.64        2.82      1.90 o 
   9   5   5        0.28        2.36      1.99 o 
 -11   6   5       29.05       29.67      2.50 o 
 -10   6   5       19.96       18.84      2.24 o 
  -9   6   5        0.19       -0.38      2.16 o 
  -8   6   5       15.26       14.08      1.65 o 
  -7   6   5        0.78        0.91      1.59 o 
  -6   6   5      310.07      290.57      2.88 o 
  -5   6   5       53.11       48.20      1.70 o 
  -4   6   5       40.21       35.32      1.16 o 
  -3   6   5        0.48        2.50      1.16 o 
  -2   6   5      115.71      118.65      1.76 o 
  -1   6   5        2.20        3.77      0.90 o 
   0   6   5       76.27       76.70      1.23 o 
   1   6   5      158.35      142.51      1.94 o 
   2   6   5       94.42       97.54      1.44 o 
   3   6   5       89.06       90.69      1.73 o 
   4   6   5        2.88        5.29      1.22 o 
   5   6   5      128.72      119.34      2.03 o 
   6   6   5       40.75       34.13      1.84 o 
   7   6   5        8.86        8.57      1.60 o 
   8   6   5        0.03        1.32      1.92 o 
 -11   7   5        1.29       -0.01      2.43 o 
 -10   7   5        0.40       -1.09      2.15 o 
  -9   7   5        5.54        2.77      2.37 o 
  -8   7   5       65.26       68.28      2.64 o 
  -7   7   5        9.73        9.92      1.77 o 
  -6   7   5       12.64       12.33      1.75 o 
  -5   7   5       29.86       28.99      1.73 o 
  -4   7   5       91.39       88.33      1.98 o 
  -3   7   5      202.75      201.60      2.83 o 
  -2   7   5      410.71      385.29      3.24 o 
  -1   7   5        0.04        1.31      1.12 o 
   0   7   5      315.85      323.17      2.45 o 
   1   7   5       86.58       91.08      1.68 o 
   2   7   5        1.45        1.42      1.19 o 
   3   7   5       68.47       65.21      1.58 o 
   4   7   5        0.27       -0.20      1.38 o 
   5   7   5        7.57        7.86      1.61 o 
   6   7   5       22.40       20.30      1.80 o 
   7   7   5       10.52        7.92      1.94 o 
  -9   8   5       16.01       15.18      2.33 o 
  -8   8   5        0.28        2.19      2.06 o 
  -7   8   5       50.43       47.29      2.35 o 
  -6   8   5      127.59      128.26      2.60 o 
  -5   8   5       37.81       38.16      1.93 o 
  -4   8   5      109.24      110.63      2.16 o 
  -3   8   5        5.86        3.78      1.58 o 
  -2   8   5        9.00        8.74      1.80 o 
  -1   8   5       60.09       56.92      1.97 o 
   0   8   5       77.59       84.71      2.41 o 
   1   8   5       51.99       47.41      2.19 o 
   2   8   5       91.43       88.04      2.36 o 
   3   8   5        0.02        1.08      1.75 o 
   4   8   5        8.43        9.81      1.70 o 
   5   8   5        2.38        2.11      1.89 o 
   6   8   5       10.41        8.84      2.28 o 
  -8   9   5        8.68        9.31      2.53 o 
  -7   9   5        7.57       10.49      2.35 o 
  -6   9   5        0.02        1.00      2.45 o 
  -5   9   5        1.24        1.90      2.15 o 
  -4   9   5       14.68       16.01      2.07 o 
  -3   9   5        1.69        0.16      1.83 o 
  -2   9   5       59.29       60.17      2.47 o 
  -1   9   5        2.89        3.01      2.13 o 
   0   9   5       53.28       49.93      2.41 o 
   1   9   5        6.05        5.60      2.02 o 
   2   9   5        0.03        2.13      1.96 o 
   3   9   5        2.41        2.72      1.95 o 
   4   9   5        2.23        2.77      2.16 o 
   5   9   5       27.42       29.74      2.91 o 
  -6  10   5        0.22        0.59      2.93 o 
  -5  10   5        0.40        2.74      2.80 o 
  -4  10   5        0.38       -0.08      2.48 o 
  -3  10   5       10.22        9.91      2.39 o 
  -2  10   5        0.37        3.19      2.30 o 
  -1  10   5       42.67       43.43      2.66 o 
   0  10   5        0.40        2.42      2.18 o 
   1  10   5        0.00       -0.57      2.04 o 
   2  10   5        5.60        6.38      2.09 o 
   3  10   5       12.53        9.37      2.70 o 
 -14   0   6        0.23        4.24      3.04 o 
 -13   0   6        0.00        1.27      2.97 o 
 -12   0   6       10.66       11.14      2.85 o 
 -11   0   6        0.49        0.08      2.37 o 
 -10   0   6      138.26      141.69      3.59 o 
  -9   0   6      248.23      244.14      3.31 o 
  -8   0   6       29.90       26.10      0.86 o 
  -7   0   6     1292.89     1271.27      8.76 o 
  -6   0   6      622.43      712.76      5.69 o 
  -5   0   6      340.20      286.38      3.05 o 
  -4   0   6     6685.09     7269.92     22.61 o 
  -3   0   6      173.01      221.96      1.26 o 
  -2   0   6     4416.00     4484.52     15.72 o 
  -1   0   6        1.62        3.70      0.76 o 
   0   0   6      534.91      549.27      3.65 o 
   1   0   6     2929.87     2955.16     15.23 o 
   2   0   6       13.50       24.37      1.45 o 
   3   0   6      130.29      139.37      2.28 o 
   4   0   6        9.47        5.62      1.39 o 
   5   0   6       34.04       32.51      1.67 o 
   6   0   6      154.45      153.58      2.65 o 
   7   0   6       16.42       11.29      1.91 o 
   8   0   6       30.40       29.70      2.55 o 
   9   0   6       33.30       37.20      2.77 o 
  10   0   6        3.54        2.07      2.86 o 
 -13   1   6        2.62        1.97      2.16 o 
 -12   1   6       15.34       15.86      1.93 o 
 -11   1   6       15.83       14.42      1.97 o 
 -10   1   6       40.96       39.22      1.98 o 
  -9   1   6       81.95       74.10      2.11 o 
  -8   1   6        1.44        2.66      0.82 o 
  -7   1   6      546.83      540.24      4.16 o 
  -6   1   6       12.83        7.78      0.72 o 
  -5   1   6       94.84       83.16      1.09 o 
  -4   1   6     1377.69     1297.82      3.90 o 
  -3   1   6     4446.87     4438.80     12.71 o 
  -2   1   6     1193.12     1124.34      3.70 o 
  -1   1   6       67.22       54.15      0.61 o 
   0   1   6      689.72      750.22      2.93 o 
   1   1   6     2765.27     2903.29     10.03 o 
   2   1   6      208.29      247.80      2.05 o 
   3   1   6       31.13       34.65      0.81 o 
   4   1   6        0.65       -0.02      0.59 o 
   5   1   6       74.46       64.75      1.33 o 
   6   1   6       14.10       15.69      1.20 o 
   7   1   6       59.35       56.63      1.67 o 
   8   1   6        0.00       -1.11      1.40 o 
   9   1   6        2.43        0.95      1.67 o 
  10   1   6        0.86       -0.02      1.97 o 
 -13   2   6        3.06        1.92      2.32 o 
 -12   2   6        3.62        1.56      1.99 o 
 -11   2   6       16.12       14.51      2.05 o 
 -10   2   6        0.23       -1.43      1.43 o 
  -9   2   6      142.57      126.99      2.06 o 
  -8   2   6      125.95      130.93      2.26 o 
  -7   2   6       48.77       47.76      1.23 o 
  -6   2   6      154.72      178.45      1.93 o 
  -5   2   6      661.28      632.39      4.59 o 
  -4   2   6      611.72      665.93      3.93 o 
  -3   2   6        4.54        2.35      0.52 o 
  -2   2   6       71.94       75.62      0.85 o 
  -1   2   6       37.68       42.45      0.82 o 
   0   2   6       66.88       64.53      1.35 o 
   1   2   6      135.26      132.16      0.94 o 
   2   2   6     1183.03     1152.33      3.64 o 
   3   2   6       76.91       74.40      0.90 o 
   4   2   6       30.30       35.90      1.00 o 
   5   2   6        4.28        3.11      0.96 o 
   6   2   6      204.11      197.78      2.50 o 
   7   2   6      116.40      113.77      2.12 o 
   8   2   6        0.57       -0.42      1.46 o 
   9   2   6        1.18       -0.11      1.78 o 
  10   2   6        6.79        7.48      2.01 o 
 -13   3   6        1.77        1.33      2.25 o 
 -12   3   6        8.23        6.59      2.03 o 
 -11   3   6        8.87       10.48      1.89 o 
 -10   3   6       26.22       26.11      1.96 o 
  -9   3   6      169.92      170.14      2.21 o 
  -8   3   6      180.33      167.92      2.12 o 
  -7   3   6       90.30       86.74      1.15 o 
  -6   3   6      190.98      184.37      2.46 o 
  -5   3   6     1089.19     1101.33      4.72 o 
  -4   3   6        0.46        1.84      0.99 o 
  -3   3   6      643.11      662.17      3.07 o 
  -2   3   6       12.53       12.12      0.68 o 
  -1   3   6      383.65      382.32      2.10 o 
   0   3   6      226.79      220.17      1.57 o 
   1   3   6       11.71       24.56      0.73 o 
   2   3   6        0.13        0.54      0.58 o 
   3   3   6      148.28      156.41      1.64 o 
   4   3   6      161.18      152.01      1.52 o 
   5   3   6       88.23       79.29      1.51 o 
   6   3   6      298.30      297.81      2.90 o 
   7   3   6        1.59        1.59      1.51 o 
   8   3   6        0.09       -0.99      1.62 o 
   9   3   6        0.55       -0.39      1.78 o 
 -13   4   6        2.01        1.13      2.12 o 
 -12   4   6        0.00        0.36      1.93 o 
 -11   4   6       24.15       24.18      2.17 o 
 -10   4   6        2.51        0.42      1.80 o 
  -9   4   6       10.64        7.72      1.39 o 
  -8   4   6       16.27       17.11      1.21 o 
  -7   4   6      402.76      384.94      3.79 o 
  -6   4   6      240.61      240.99      2.48 o 
  -5   4   6      246.41      257.70      2.63 o 
  -4   4   6      132.90      114.98      1.60 o 
  -3   4   6       72.57       61.90      1.29 o 
  -2   4   6        3.60        6.66      0.75 o 
  -1   4   6      132.10      130.05      1.34 o 
   0   4   6      156.07      143.55      2.13 o 
   1   4   6        0.36        0.36      0.92 o 
   2   4   6       28.39       23.64      0.74 o 
   3   4   6      484.22      459.93      2.97 o 
   4   4   6        3.00        2.42      1.03 o 
   5   4   6      125.18      123.01      1.83 o 
   6   4   6       68.86       71.18      1.79 o 
   7   4   6       26.45       28.48      1.78 o 
   8   4   6        1.18        1.80      1.76 o 
   9   4   6        6.17        5.57      2.06 o 
 -12   5   6        1.90        1.82      2.38 o 
 -11   5   6        0.32        1.36      1.97 o 
 -10   5   6       40.45       39.22      2.19 o 
  -9   5   6       86.27       77.37      2.13 o 
  -8   5   6      121.77      119.90      1.99 o 
  -7   5   6       63.51       70.29      1.56 o 
  -6   5   6      193.54      195.91      3.29 o 
  -5   5   6      238.91      236.51      2.29 o 
  -4   5   6       58.83       57.18      1.29 o 
  -3   5   6       61.20       65.78      1.35 o 
  -2   5   6      123.17      103.28      1.46 o 
  -1   5   6       15.67       18.10      0.90 o 
   0   5   6      418.58      402.41      3.77 o 
   1   5   6      350.21      336.06      2.01 o 
   2   5   6      261.79      254.75      2.21 o 
   3   5   6        4.56        3.18      1.14 o 
   4   5   6        3.99        5.04      1.20 o 
   5   5   6       54.81       55.87      1.67 o 
   6   5   6       10.06       10.03      1.56 o 
   7   5   6        6.59        5.09      1.70 o 
   8   5   6        8.27        7.78      2.21 o 
 -11   6   6       12.98       13.25      2.27 o 
 -10   6   6        0.87       -0.48      2.09 o 
  -9   6   6        3.70        3.46      2.07 o 
  -8   6   6       31.06       27.91      1.80 o 
  -7   6   6      191.97      203.10      2.70 o 
  -6   6   6      221.00      198.60      2.49 o 
  -5   6   6        2.73        3.29      1.21 o 
  -4   6   6      311.72      293.48      2.35 o 
  -3   6   6      113.68      116.44      1.55 o 
  -2   6   6      199.29      189.50      1.99 o 
  -1   6   6      257.51      240.22      2.36 o 
   0   6   6       10.58       12.28      1.33 o 
   1   6   6       13.14       12.12      1.29 o 
   2   6   6       84.25       84.47      1.63 o 
   3   6   6       25.88       23.86      1.29 o 
   4   6   6       48.67       54.87      1.62 o 
   5   6   6        1.04       -0.81      1.54 o 
   6   6   6        0.10       -0.68      1.64 o 
   7   6   6        0.26       -0.73      1.77 o 
   8   6   6        7.13        7.97      2.37 o 
 -11   7   6        1.04        0.14      2.36 o 
 -10   7   6        3.56        1.93      2.07 o 
  -9   7   6        0.50       -0.92      1.92 o 
  -8   7   6        4.69        5.79      2.10 o 
  -7   7   6       66.09       57.03      2.32 o 
  -6   7   6       94.50       92.54      2.23 o 
  -5   7   6       19.31       21.71      1.58 o 
  -4   7   6       20.13       19.86      1.59 o 
  -3   7   6      181.18      170.83      2.34 o 
  -2   7   6        0.49        3.50      1.38 o 
  -1   7   6        0.04        1.16      1.67 o 
   0   7   6       38.01       37.65      1.43 o 
   1   7   6       15.73       12.81      1.35 o 
   2   7   6        0.83        1.72      1.22 o 
   3   7   6       59.11       59.08      1.63 o 
   4   7   6       58.72       54.44      1.88 o 
   5   7   6       13.21       10.96      1.78 o 
   6   7   6        2.55        1.53      1.97 o 
   7   7   6        2.57        3.04      2.28 o 
  -9   8   6        0.41        1.38      2.31 o 
  -8   8   6       19.08       18.24      2.45 o 
  -7   8   6       11.24       13.11      1.97 o 
  -6   8   6       44.15       44.98      1.97 o 
  -5   8   6       77.10       78.02      2.30 o 
  -4   8   6        2.57        2.93      1.81 o 
  -3   8   6       94.23       94.02      2.63 o 
  -2   8   6      131.85      121.60      2.45 o 
  -1   8   6       13.73       14.21      1.71 o 
   0   8   6        5.79        5.91      1.77 o 
   1   8   6       13.28       13.03      1.89 o 
   2   8   6       86.56       96.00      2.43 o 
   3   8   6       25.23       24.70      1.90 o 
   4   8   6       39.13       47.56      2.43 o 
   5   8   6        0.07        1.37      2.17 o 
   6   8   6        0.81        1.15      2.43 o 
  -8   9   6        2.06        3.62      2.43 o 
  -7   9   6        0.07        3.21      2.25 o 
  -6   9   6       30.66       30.30      2.62 o 
  -5   9   6       25.49       27.39      2.32 o 
  -4   9   6        5.26        4.96      2.15 o 
  -3   9   6        0.39        0.92      1.94 o 
  -2   9   6       19.24       16.58      2.19 o 
  -1   9   6        0.07        1.57      2.12 o 
   0   9   6       10.00        9.83      2.10 o 
   1   9   6        2.55        2.54      2.07 o 
   2   9   6        0.05        3.31      2.16 o 
   3   9   6        0.44       -0.04      2.26 o 
   4   9   6        8.25        6.08      2.60 o 
  -6  10   6        2.23       -0.07      3.00 o 
  -5  10   6        0.34        0.76      3.00 o 
  -4  10   6        0.11        1.29      2.37 o 
  -3  10   6       23.97       27.98      2.65 o 
  -2  10   6        6.40       10.01      2.43 o 
  -1  10   6       24.82       23.74      2.61 o 
   0  10   6       38.85       33.52      2.61 o 
   1  10   6        0.02        1.86      2.53 o 
   2  10   6        2.11        1.60      2.25 o 
 -13   1   7        0.14        1.36      2.12 o 
 -12   1   7        9.76       13.13      2.00 o 
 -11   1   7        7.23        5.65      1.74 o 
 -10   1   7        6.84        3.99      1.66 o 
  -9   1   7      775.22      778.48      7.52 o 
  -8   1   7        9.96        9.76      0.93 o 
  -7   1   7      617.17      590.47      3.68 o 
  -6   1   7        0.17        0.25      0.74 o 
  -5   1   7      323.85      389.85      1.87 o 
  -4   1   7      315.27      283.23      1.82 o 
  -3   1   7       38.73       54.60      0.69 o 
  -2   1   7        0.06        2.72      0.52 o 
  -1   1   7       19.49       16.51      0.57 o 
   0   1   7       23.41       36.39      0.69 o 
   1   1   7     1650.14     1731.35      7.07 o 
   2   1   7      175.81      188.65      1.67 o 
   3   1   7      237.84      250.47      1.96 o 
   4   1   7       70.21       70.33      1.25 o 
   5   1   7        0.01        0.07      1.04 o 
   6   1   7       35.47       47.96      1.39 o 
   7   1   7       61.11       65.92      1.87 o 
   8   1   7        8.23        6.62      1.63 o 
   9   1   7        0.88        0.54      1.75 o 
 -13   2   7        6.71        6.14      2.14 o 
 -12   2   7        7.61        6.17      2.09 o 
 -11   2   7       27.83       20.42      1.98 o 
 -10   2   7       50.71       46.12      1.98 o 
  -9   2   7      233.05      224.91      3.07 o 
  -8   2   7       36.20       28.45      1.57 o 
  -7   2   7        0.40        0.75      0.75 o 
  -6   2   7       17.12       19.08      0.99 o 
  -5   2   7      122.36      114.49      1.23 o 
  -4   2   7     1425.92     1572.58      6.68 o 
  -3   2   7      628.33      652.69      3.08 o 
  -2   2   7     1000.46      998.24      4.78 o 
  -1   2   7       64.04       69.03      0.99 o 
   0   2   7      144.63      135.96      1.44 o 
   1   2   7      619.68      630.38      3.09 o 
   2   2   7        2.19        1.44      0.61 o 
   3   2   7      232.10      254.89      1.91 o 
   4   2   7        7.46        4.08      0.92 o 
   5   2   7       53.44       51.24      1.38 o 
   6   2   7       41.71       44.21      1.64 o 
   7   2   7        2.08        0.88      1.60 o 
   8   2   7        2.26       -1.56      1.62 o 
   9   2   7        0.46       -1.62      1.98 o 
 -13   3   7        0.94       -0.12      2.23 o 
 -12   3   7        3.73        0.86      2.18 o 
 -11   3   7        0.01       -0.09      1.80 o 
 -10   3   7      105.49      101.39      2.14 o 
  -9   3   7      314.69      327.95      3.12 o 
  -8   3   7      280.51      263.69      2.04 o 
  -7   3   7       76.30       62.03      1.41 o 
  -6   3   7      107.09      109.44      1.97 o 
  -5   3   7      146.91      160.89      1.98 o 
  -4   3   7        4.26        7.43      0.82 o 
  -3   3   7      209.52      213.48      1.52 o 
  -2   3   7      176.62      191.63      1.61 o 
  -1   3   7      214.55      213.26      2.38 o 
   0   3   7       83.32       80.02      1.17 o 
   1   3   7      117.40      125.09      1.24 o 
   2   3   7      708.82      668.51      3.55 o 
   3   3   7        2.50        4.20      0.60 o 
   4   3   7        2.80        3.05      0.81 o 
   5   3   7      168.76      189.74      2.09 o 
   6   3   7       12.38       11.06      1.69 o 
   7   3   7        0.90        0.28      1.64 o 
   8   3   7        3.22        2.26      1.95 o 
   9   3   7        2.25        2.31      2.08 o 
 -13   4   7        2.06        3.59      2.10 o 
 -12   4   7        1.90        2.12      2.05 o 
 -11   4   7        0.19        0.61      1.86 o 
 -10   4   7       21.95       21.85      1.88 o 
  -9   4   7       13.85       17.51      1.65 o 
  -8   4   7        9.90        9.48      1.46 o 
  -7   4   7       13.29       12.32      1.10 o 
  -6   4   7       29.21       30.63      1.66 o 
  -5   4   7        9.36        7.30      1.51 o 
  -4   4   7      365.04      403.15      2.41 o 
  -3   4   7        0.75        1.17      0.74 o 
  -2   4   7       92.05       98.87      1.83 o 
  -1   4   7      739.17      683.87      6.11 o 
   0   4   7        9.01        7.21      0.88 o 
   1   4   7        5.16        5.15      1.06 o 
   2   4   7      665.21      629.89      3.80 o 
   3   4   7       29.35       31.25      1.01 o 
   4   4   7        5.99        3.33      1.26 o 
   5   4   7      105.80      106.91      1.81 o 
   6   4   7       20.24       22.11      1.63 o 
   7   4   7        0.33        0.32      1.93 o 
   8   4   7        0.48        0.69      1.90 o 
 -12   5   7        2.25        4.04      2.12 o 
 -11   5   7       27.07       28.98      2.05 o 
 -10   5   7       10.32        8.44      1.57 o 
  -9   5   7      164.49      152.30      2.40 o 
  -8   5   7       30.31       33.10      1.85 o 
  -7   5   7      239.37      221.64      2.69 o 
  -6   5   7      237.75      226.43      2.25 o 
  -5   5   7      200.05      182.91      2.30 o 
  -4   5   7        0.62        2.75      1.18 o 
  -3   5   7       74.61       63.97      1.89 o 
  -2   5   7        0.46        1.93      0.96 o 
  -1   5   7       51.96       49.40      0.91 o 
   0   5   7       35.50       39.02      1.29 o 
   1   5   7       50.70       37.70      1.48 o 
   2   5   7       14.06       14.54      1.13 o 
   3   5   7      130.96      138.00      2.49 o 
   4   5   7      321.66      308.62      2.86 o 
   5   5   7       48.46       47.69      1.76 o 
   6   5   7       26.45       22.97      1.95 o 
   7   5   7        3.72        1.65      1.93 o 
   8   5   7        0.35       -0.65      2.20 o 
 -11   6   7       21.42       23.81      2.25 o 
 -10   6   7        1.11       -0.28      1.82 o 
  -9   6   7        2.19        0.52      1.80 o 
  -8   6   7       24.56       24.24      1.70 o 
  -7   6   7       62.37       64.85      2.02 o 
  -6   6   7      118.95      120.82      2.49 o 
  -5   6   7        0.46        2.81      1.47 o 
  -4   6   7      193.29      186.25      2.24 o 
  -3   6   7      471.15      480.93      4.15 o 
  -2   6   7      342.89      315.96      4.19 o 
  -1   6   7       22.04       21.73      1.28 o 
   0   6   7      133.97      137.39      2.16 o 
   1   6   7       63.79       68.59      1.70 o 
   2   6   7       42.16       44.99      1.51 o 
   3   6   7       40.59       42.69      1.53 o 
   4   6   7        9.09        8.45      1.61 o 
   5   6   7       20.00       18.84      1.82 o 
   6   6   7       37.32       40.58      2.21 o 
   7   6   7       17.28       17.15      2.00 o 
 -10   7   7        1.21        0.86      1.79 o 
  -9   7   7       16.93       14.88      2.00 o 
  -8   7   7       24.67       21.91      1.86 o 
  -7   7   7       17.76       16.57      1.93 o 
  -6   7   7        0.69        0.82      1.71 o 
  -5   7   7       18.51       22.47      1.75 o 
  -4   7   7        5.00        6.12      1.74 o 
  -3   7   7       13.86       17.74      1.60 o 
  -2   7   7       77.77       80.76      2.33 o 
  -1   7   7       38.01       39.45      2.02 o 
   0   7   7      145.77      141.80      2.17 o 
   1   7   7        1.87        2.04      1.31 o 
   2   7   7        0.01       -1.01      1.29 o 
   3   7   7        1.54        4.13      1.64 o 
   4   7   7       41.83       43.16      2.22 o 
   5   7   7        5.02        2.76      1.82 o 
   6   7   7        1.27       -0.18      2.45 o 
  -9   8   7        8.48        7.45      2.08 o 
  -8   8   7        0.36        2.85      2.26 o 
  -7   8   7        0.76        3.30      1.86 o 
  -6   8   7       14.92       13.70      1.92 o 
  -5   8   7       23.47       25.56      1.99 o 
  -4   8   7        1.79        1.97      2.11 o 
  -3   8   7        4.55        5.68      1.87 o 
  -2   8   7        5.49        6.44      1.77 o 
  -1   8   7       13.66       12.89      1.89 o 
   0   8   7        5.69        2.89      1.93 o 
   1   8   7       27.67       28.08      2.15 o 
   2   8   7       61.74       62.01      2.51 o 
   3   8   7      124.25      127.89      3.22 o 
   4   8   7        4.59        6.81      2.14 o 
   5   8   7        1.75        5.04      2.31 o 
  -8   9   7       13.71       11.81      2.48 o 
  -7   9   7       17.04       25.14      2.74 o 
  -6   9   7        7.37        7.55      2.48 o 
  -5   9   7       32.02       24.87      2.60 o 
  -4   9   7       21.56       16.94      2.34 o 
  -3   9   7       68.74       60.41      2.62 o 
  -2   9   7       50.85       45.40      2.55 o 
  -1   9   7        4.13        5.05      2.29 o 
   0   9   7       15.04       18.21      2.43 o 
   1   9   7       29.12       36.60      2.78 o 
   2   9   7       27.58       28.64      2.43 o 
   3   9   7       12.63       11.26      2.82 o 
  -5  10   7        2.22        2.59      2.46 o 
  -4  10   7        0.01        0.30      2.43 o 
  -3  10   7        0.28        2.10      2.76 o 
  -2  10   7        0.11        2.39      2.56 o 
  -1  10   7       33.88       38.82      2.77 o 
   0  10   7        2.11        4.55      2.38 o 
   1  10   7        0.12       -0.61      2.45 o 
 -14   0   8        8.67        9.41      3.15 o 
 -13   0   8        2.82        4.09      3.26 o 
 -12   0   8       38.06       48.01      3.83 o 
 -11   0   8      141.15      128.49      3.71 o 
 -10   0   8        0.69        2.52      2.51 o 
  -9   0   8      400.96      397.01      6.02 o 
  -8   0   8      168.54      160.66      1.97 o 
  -7   0   8        0.09        1.93      0.61 o 
  -6   0   8       89.90       98.66      1.63 o 
  -5   0   8        5.22        5.39      0.56 o 
  -4   0   8      873.18     1072.24      5.24 o 
  -3   0   8      192.23      211.29      1.43 o 
  -2   0   8      110.59      118.29      1.40 o 
  -1   0   8      149.98      121.13      1.31 o 
   0   0   8       37.03       31.36      0.91 o 
   1   0   8       92.82       86.87      1.28 o 
   2   0   8      304.49      320.76      2.87 o 
   3   0   8      162.25      157.38      3.32 o 
   4   0   8       31.39       28.38      1.79 o 
   5   0   8       22.90       22.97      1.75 o 
   6   0   8      318.34      318.13      3.82 o 
   7   0   8       52.88       55.13      2.68 o 
   8   0   8        5.66        3.14      2.14 o 
   9   0   8        0.07        0.01      3.01 o 
 -13   1   8        2.31        3.43      2.15 o 
 -12   1   8        4.24        2.74      1.87 o 
 -11   1   8        0.95        0.49      1.85 o 
 -10   1   8        3.45        6.00      1.79 o 
  -9   1   8        7.10       12.66      2.14 o 
  -8   1   8        1.79        2.97      0.91 o 
  -7   1   8      225.61      229.56      1.73 o 
  -6   1   8      138.68      118.88      1.22 o 
  -5   1   8      672.18      671.77      2.81 o 
  -4   1   8      114.79      133.98      1.05 o 
  -3   1   8      115.80      112.66      0.85 o 
  -2   1   8      242.25      234.38      1.40 o 
  -1   1   8       25.72       24.98      0.65 o 
   0   1   8      441.22      438.00      2.29 o 
   1   1   8        7.68        6.45      0.59 o 
   2   1   8      188.85      199.12      1.53 o 
   3   1   8       62.85       68.50      1.10 o 
   4   1   8        1.18        1.50      0.94 o 
   5   1   8        0.03        0.68      1.13 o 
   6   1   8       21.02       22.74      1.50 o 
   7   1   8        0.07       -0.31      1.45 o 
   8   1   8        1.38        1.21      1.74 o 
   9   1   8        0.01       -0.15      2.12 o 
 -13   2   8        4.26        3.86      2.16 o 
 -12   2   8        6.48        5.04      1.94 o 
 -11   2   8        1.24        0.51      1.92 o 
 -10   2   8       52.78       53.71      2.08 o 
  -9   2   8       70.26       76.37      2.65 o 
  -8   2   8      125.94      128.01      2.03 o 
  -7   2   8       52.89       57.31      1.33 o 
  -6   2   8       47.07       39.82      0.92 o 
  -5   2   8      321.96      334.55      2.32 o 
  -4   2   8      975.80     1042.29      5.48 o 
  -3   2   8       75.16       63.75      0.95 o 
  -2   2   8       39.55       28.86      0.87 o 
  -1   2   8      700.61      703.03      4.46 o 
   0   2   8        1.00        1.06      0.55 o 
   1   2   8       73.63       60.94      0.84 o 
   2   2   8      484.54      457.97      2.70 o 
   3   2   8        1.42        0.66      0.79 o 
   4   2   8      285.73      261.67      2.14 o 
   5   2   8      125.30      116.13      1.97 o 
   6   2   8        3.00        1.61      1.51 o 
   7   2   8        0.58        0.65      1.84 o 
   8   2   8        1.79       -1.30      1.89 o 
 -13   3   8        7.57        6.94      2.32 o 
 -12   3   8        3.56        4.37      2.09 o 
 -11   3   8       31.83       31.61      2.05 o 
 -10   3   8       48.69       49.25      1.93 o 
  -9   3   8     1071.18     1069.99     10.20 o 
  -8   3   8       41.01       46.14      1.80 o 
  -7   3   8      641.92      602.37      5.38 o 
  -6   3   8      114.37      106.74      1.79 o 
  -5   3   8       17.82       17.70      0.66 o 
  -4   3   8      172.22      147.28      1.05 o 
  -3   3   8      117.15      121.58      1.39 o 
  -2   3   8        0.96        0.47      0.43 o 
  -1   3   8      116.14      104.12      1.38 o 
   0   3   8      207.12      221.88      2.60 o 
   1   3   8      173.59      170.00      1.56 o 
   2   3   8        0.27        1.76      0.65 o 
   3   3   8        7.16        6.14      0.98 o 
   4   3   8        0.00       -0.24      1.17 o 
   5   3   8        9.83        8.05      1.65 o 
   6   3   8        3.84        3.26      1.64 o 
   7   3   8       36.97       41.26      2.08 o 
   8   3   8       17.28       16.82      2.14 o 
 -13   4   8       29.76       28.97      2.36 o 
 -12   4   8        1.50       -0.22      2.08 o 
 -11   4   8        4.56        7.24      1.93 o 
 -10   4   8       64.78       64.53      2.15 o 
  -9   4   8       59.28       60.14      2.16 o 
  -8   4   8        0.10        0.81      1.49 o 
  -7   4   8       50.03       46.87      1.41 o 
  -6   4   8       48.07       49.45      1.32 o 
  -5   4   8       56.49       56.57      1.43 o 
  -4   4   8        0.02        1.17      0.79 o 
  -3   4   8       41.03       44.29      0.92 o 
  -2   4   8       25.32       22.96      1.06 o 
  -1   4   8      117.72      108.26      1.76 o 
   0   4   8       18.65       18.31      0.90 o 
   1   4   8       35.33       30.52      1.18 o 
   2   4   8        2.27        1.82      0.95 o 
   3   4   8       31.07       26.59      1.39 o 
   4   4   8       52.63       51.45      1.64 o 
   5   4   8       13.70       14.14      1.73 o 
   6   4   8       39.09       40.31      2.07 o 
   7   4   8       12.56       11.06      2.07 o 
   8   4   8        0.00        0.78      2.19 o 
 -12   5   8        8.70       12.53      2.28 o 
 -11   5   8        4.14        4.03      1.97 o 
 -10   5   8       20.61       20.02      1.69 o 
  -9   5   8      166.25      167.00      2.54 o 
  -8   5   8       88.16       79.24      2.40 o 
  -7   5   8       44.37       45.91      1.91 o 
  -6   5   8        9.83       11.51      1.58 o 
  -5   5   8       55.30       53.67      1.77 o 
  -4   5   8        5.75        7.49      1.23 o 
  -3   5   8        6.71        9.64      0.93 o 
  -2   5   8        2.39        2.12      1.11 o 
  -1   5   8        0.98        2.28      1.13 o 
   0   5   8       58.98       50.92      1.55 o 
   1   5   8        3.09        3.12      1.26 o 
   2   5   8        4.18        4.05      1.17 o 
   3   5   8        6.47        3.95      1.53 o 
   4   5   8       14.77       18.65      1.72 o 
   5   5   8       34.64       38.58      1.94 o 
   6   5   8        0.06       -0.04      1.84 o 
   7   5   8       13.81       13.31      2.20 o 
 -11   6   8        0.17        2.65      2.09 o 
 -10   6   8        0.26       -1.36      1.79 o 
  -9   6   8        2.51        2.47      1.73 o 
  -8   6   8        2.08        1.25      1.61 o 
  -7   6   8      116.34      107.08      2.28 o 
  -6   6   8       76.48       72.58      2.08 o 
  -5   6   8      202.92      190.82      2.57 o 
  -4   6   8       13.40       15.27      1.36 o 
  -3   6   8        6.45        5.89      1.44 o 
  -2   6   8       10.97        9.89      1.28 o 
  -1   6   8      168.95      156.29      2.15 o 
   0   6   8       58.84       65.26      1.75 o 
   1   6   8      159.02      158.25      2.29 o 
   2   6   8      126.69      126.03      2.15 o 
   3   6   8      200.12      200.50      2.62 o 
   4   6   8       69.91       71.09      2.20 o 
   5   6   8       52.46       53.26      2.35 o 
   6   6   8       20.71       23.25      2.10 o 
 -10   7   8        7.96        9.46      1.97 o 
  -9   7   8        0.70        0.36      1.88 o 
  -8   7   8      127.68      129.63      2.63 o 
  -7   7   8        1.52        1.74      1.69 o 
  -6   7   8       63.82       64.30      2.03 o 
  -5   7   8        8.74        9.84      1.78 o 
  -4   7   8       69.73       77.08      2.11 o 
  -3   7   8       85.17       79.02      2.43 o 
  -2   7   8       14.44       11.96      2.14 o 
  -1   7   8        4.03        7.47      1.76 o 
   0   7   8       27.42       28.26      1.85 o 
   1   7   8        0.31        3.01      1.51 o 
   2   7   8        1.65        1.31      1.72 o 
   3   7   8       54.05       56.19      2.03 o 
   4   7   8       11.35        9.80      1.78 o 
   5   7   8        0.74        1.06      2.44 o 
  -9   8   8       11.27       11.14      2.40 o 
  -8   8   8       53.41       50.16      2.62 o 
  -7   8   8       21.10       23.03      2.10 o 
  -6   8   8        0.06        1.26      2.20 o 
  -5   8   8        0.29        2.20      2.24 o 
  -4   8   8       23.66       23.87      2.52 o 
  -3   8   8       25.41       25.58      2.03 o 
  -2   8   8       18.32       13.99      2.16 o 
  -1   8   8       30.88       29.71      2.18 o 
   0   8   8        0.25        1.20      1.92 o 
   1   8   8        2.49        3.10      2.14 o 
   2   8   8        1.00        0.62      2.58 o 
   3   8   8        0.05        2.33      2.25 o 
   4   8   8        3.08        6.16      2.30 o 
  -7   9   8        2.03        3.26      2.60 o 
  -6   9   8        0.05       -1.12      2.54 o 
  -5   9   8        9.01        5.34      2.44 o 
  -4   9   8        0.93        1.38      2.24 o 
  -3   9   8       10.48       14.13      2.39 o 
  -2   9   8       29.91       35.28      2.55 o 
  -1   9   8        4.99        6.96      2.45 o 
   0   9   8        0.14        0.23      2.30 o 
   1   9   8        0.01        0.07      2.28 o 
   2   9   8        2.47        4.58      2.64 o 
  -4  10   8       34.70       38.72      3.10 o 
  -3  10   8       49.60       46.74      3.21 o 
  -2  10   8        7.52        8.63      2.60 o 
  -1  10   8        0.27        1.52      2.56 o 
 -13   1   9        5.60        7.32      2.11 o 
 -12   1   9        0.04       -0.47      2.05 o 
 -11   1   9       38.73       39.89      2.12 o 
 -10   1   9      147.35      149.71      3.07 o 
  -9   1   9     1268.27     1222.59      8.21 o 
  -8   1   9      251.50      246.25      3.60 o 
  -7   1   9      183.26      189.61      1.52 o 
  -6   1   9       33.39       29.43      0.83 o 
  -5   1   9      357.60      357.15      2.11 o 
  -4   1   9      184.55      203.06      1.20 o 
  -3   1   9       25.89       28.71      0.67 o 
  -2   1   9      355.61      347.10      2.23 o 
  -1   1   9       48.55       46.95      0.82 o 
   0   1   9        1.10        1.39      0.66 o 
   1   1   9      150.59      148.07      1.63 o 
   2   1   9       13.23       12.56      0.68 o 
   3   1   9       25.58       33.16      1.25 o 
   4   1   9        5.48        2.75      1.15 o 
   5   1   9       13.36       12.01      1.33 o 
   6   1   9        2.42        3.56      1.35 o 
   7   1   9       14.22       17.69      1.85 o 
   8   1   9       14.31       14.37      2.02 o 
 -13   2   9        0.80       -0.35      2.36 o 
 -12   2   9       39.38       42.79      2.26 o 
 -11   2   9        9.29       10.57      1.96 o 
 -10   2   9       41.60       39.89      2.07 o 
  -9   2   9      103.73      104.37      2.24 o 
  -8   2   9       50.74       43.56      1.66 o 
  -7   2   9        2.72        3.85      1.07 o 
  -6   2   9        3.41        2.48      0.78 o 
  -5   2   9      265.32      249.29      2.49 o 
  -4   2   9        0.44        4.45      0.68 o 
  -3   2   9        1.43        4.24      0.58 o 
  -2   2   9        8.42       10.59      0.70 o 
  -1   2   9      128.49      126.84      1.19 o 
   0   2   9       97.74      104.50      1.52 o 
   1   2   9      133.40      129.17      1.46 o 
   2   2   9       36.13       39.64      0.96 o 
   3   2   9      106.50       97.68      1.56 o 
   4   2   9       34.60       33.16      1.28 o 
   5   2   9       53.77       49.17      2.13 o 
   6   2   9        8.98       10.84      1.70 o 
   7   2   9       12.51       18.87      2.04 o 
   8   2   9        4.52        2.97      2.13 o 
 -13   3   9        3.31        2.93      2.53 o 
 -12   3   9       25.74       25.49      2.48 o 
 -11   3   9        0.10       -0.08      2.01 o 
 -10   3   9        2.72        3.75      1.61 o 
  -9   3   9      146.24      149.29      3.42 o 
  -8   3   9       40.61       39.58      1.81 o 
  -7   3   9      191.42      186.68      2.26 o 
  -6   3   9      188.49      169.85      1.74 o 
  -5   3   9       41.41       41.19      1.00 o 
  -4   3   9       41.42       39.88      0.87 o 
  -3   3   9        1.63        5.36      0.79 o 
  -2   3   9        6.20        3.35      0.70 o 
  -1   3   9       41.85       34.47      1.37 o 
   0   3   9        0.73        1.71      1.06 o 
   1   3   9       48.83       44.38      1.40 o 
   2   3   9       80.82       82.75      1.72 o 
   3   3   9      110.68       97.73      1.67 o 
   4   3   9       43.80       40.89      1.73 o 
   5   3   9        0.25        1.98      1.61 o 
   6   3   9        6.45        5.64      1.65 o 
   7   3   9       18.85       21.27      2.02 o 
 -12   4   9        6.02        7.89      2.46 o 
 -11   4   9        0.99        2.80      1.95 o 
 -10   4   9       26.18       27.36      1.94 o 
  -9   4   9       15.60       17.14      1.68 o 
  -8   4   9        1.53        3.35      1.50 o 
  -7   4   9       43.85       45.80      1.77 o 
  -6   4   9        7.36       10.15      1.71 o 
  -5   4   9       42.44       43.81      1.35 o 
  -4   4   9      641.25      637.89      4.51 o 
  -3   4   9       60.17       61.01      1.31 o 
  -2   4   9       62.79       62.60      1.17 o 
  -1   4   9      471.27      469.30      3.62 o 
   0   4   9      182.54      191.52      2.41 o 
   1   4   9       15.33       18.60      1.64 o 
   2   4   9        8.62        6.67      1.37 o 
   3   4   9       30.68       24.53      1.53 o 
   4   4   9      154.77      150.14      2.52 o 
   5   4   9       37.42       36.00      1.95 o 
   6   4   9        0.20        0.27      1.83 o 
   7   4   9       11.71       13.71      2.09 o 
 -12   5   9        3.94        3.07      2.38 o 
 -11   5   9       15.59       18.99      2.14 o 
 -10   5   9        6.97        9.86      1.64 o 
  -9   5   9        9.23        9.67      1.78 o 
  -8   5   9      158.84      158.93      2.63 o 
  -7   5   9       16.63       14.32      1.70 o 
  -6   5   9        5.33        3.64      1.49 o 
  -5   5   9       15.53       19.88      1.52 o 
  -4   5   9        9.73       12.55      1.25 o 
  -3   5   9       13.38       15.27      1.63 o 
  -2   5   9        8.03        7.65      1.20 o 
  -1   5   9        8.42        7.18      1.34 o 
   0   5   9       76.10       82.31      2.00 o 
   1   5   9        5.75        5.52      1.54 o 
   2   5   9       62.88       71.41      1.94 o 
   3   5   9       20.84       21.53      1.70 o 
   4   5   9        3.48        5.14      1.69 o 
   5   5   9        4.66        6.24      1.82 o 
   6   5   9       10.90       10.02      1.91 o 
 -11   6   9       18.04       22.13      2.50 o 
 -10   6   9       13.06       16.83      1.94 o 
  -9   6   9       11.93       15.03      1.68 o 
  -8   6   9      150.15      159.50      2.75 o 
  -7   6   9       43.00       38.34      2.06 o 
  -6   6   9       27.45       28.33      1.93 o 
  -5   6   9        6.50        9.53      1.85 o 
  -4   6   9        0.00        1.05      1.88 o 
  -3   6   9        6.56        8.74      1.40 o 
  -2   6   9       55.03       63.48      2.06 o 
  -1   6   9       43.84       43.75      1.97 o 
   0   6   9      247.99      248.50      2.92 o 
   1   6   9      124.46      109.42      2.28 o 
   2   6   9       26.87       28.98      1.76 o 
   3   6   9        5.88        7.50      1.71 o 
   4   6   9       69.13       71.78      2.43 o 
   5   6   9       16.96       20.40      1.97 o 
   6   6   9        6.28        5.91      2.02 o 
 -10   7   9       17.65       15.52      2.47 o 
  -9   7   9       13.56        9.97      2.06 o 
  -8   7   9        2.81        1.31      1.99 o 
  -7   7   9       24.63       28.27      2.08 o 
  -6   7   9        5.68        8.30      2.06 o 
  -5   7   9       15.37       20.55      2.08 o 
  -4   7   9       40.56       47.20      2.52 o 
  -3   7   9       19.99       21.20      2.27 o 
  -2   7   9      106.96      104.46      3.00 o 
  -1   7   9       29.27       30.63      2.02 o 
   0   7   9        1.43        2.32      1.89 o 
   1   7   9        8.91        9.05      1.74 o 
   2   7   9        2.02        2.68      1.77 o 
   3   7   9        1.94        5.83      1.83 o 
   4   7   9        4.93        5.98      2.30 o 
   5   7   9        0.93        2.52      2.55 o 
  -9   8   9        0.67       -0.08      2.37 o 
  -8   8   9        5.47        4.05      2.12 o 
  -7   8   9       18.98       18.71      2.34 o 
  -6   8   9        9.56        8.77      2.55 o 
  -5   8   9       56.16       58.16      2.85 o 
  -4   8   9      116.93      124.28      3.18 o 
  -3   8   9       50.94       44.58      2.41 o 
  -2   8   9       21.61       21.11      2.30 o 
  -1   8   9        9.67        9.88      2.01 o 
   0   8   9       16.90       16.53      2.19 o 
   1   8   9       25.64       23.76      2.58 o 
   2   8   9       30.35       34.43      2.65 o 
   3   8   9       26.66       31.04      2.53 o 
  -7   9   9        3.82        4.87      2.47 o 
  -6   9   9       14.96       15.07      2.57 o 
  -5   9   9        8.79        9.52      2.46 o 
  -4   9   9        0.58        1.34      2.46 o 
  -3   9   9        5.92        5.99      2.56 o 
  -2   9   9       20.41       21.83      2.60 o 
  -1   9   9        7.14        8.73      2.53 o 
   0   9   9        6.80        5.84      2.22 o 
   1   9   9        0.47       -1.08      2.61 o 
 -13   0  10       45.32       48.99      4.03 o 
 -12   0  10       89.27      101.49      3.79 o 
 -11   0  10        0.86        2.64      2.43 o 
 -10   0  10      144.05      134.33      3.76 o 
  -9   0  10       11.89       17.26      2.62 o 
  -8   0  10      140.17      126.78      3.07 o 
  -7   0  10       29.65       32.30      1.65 o 
  -6   0  10       14.29       13.59      1.18 o 
  -5   0  10      348.42      340.08      3.05 o 
  -4   0  10       17.79       18.14      0.91 o 
  -3   0  10        3.29        2.15      0.84 o 
  -2   0  10      147.13      143.42      2.78 o 
  -1   0  10      763.15      730.14      5.59 o 
   0   0  10      610.17      584.30      3.84 o 
   1   0  10      215.61      203.40      2.46 o 
   2   0  10      124.71      106.97      2.34 o 
   3   0  10      728.54      693.27      4.87 o 
   4   0  10      309.13      281.09      5.41 o 
   5   0  10       33.65       20.61      1.93 o 
   6   0  10       19.47       25.85      2.56 o 
   7   0  10       36.25       48.87      3.04 o 
 -13   1  10        0.87        1.74      2.44 o 
 -12   1  10       16.71       17.84      2.55 o 
 -11   1  10       19.27       18.43      2.23 o 
 -10   1  10       57.77       65.89      2.28 o 
  -9   1  10      158.66      155.67      2.16 o 
  -8   1  10        2.38        1.25      1.33 o 
  -7   1  10       75.13       75.75      1.37 o 
  -6   1  10       28.40       27.28      0.97 o 
  -5   1  10        1.18        2.54      0.58 o 
  -4   1  10       60.59       56.08      0.87 o 
  -3   1  10      125.85      117.17      1.07 o 
  -2   1  10        3.24        5.81      0.79 o 
  -1   1  10       71.31       70.11      0.95 o 
   0   1  10      295.28      270.68      1.66 o 
   1   1  10      212.13      206.55      1.86 o 
   2   1  10       57.59       75.93      1.59 o 
   3   1  10        0.02        0.07      1.12 o 
   4   1  10       12.96        9.76      1.26 o 
   5   1  10        5.10        8.44      1.42 o 
   6   1  10        9.59        9.82      1.96 o 
   7   1  10        0.55        3.36      2.04 o 
 -13   2  10        9.37       12.01      2.69 o 
 -12   2  10        3.00        5.38      2.36 o 
 -11   2  10       56.54       65.76      2.67 o 
 -10   2  10        0.86        3.76      2.11 o 
  -9   2  10       11.88       13.91      1.66 o 
  -8   2  10       50.79       44.61      1.45 o 
  -7   2  10       12.42       15.82      1.13 o 
  -6   2  10        9.51       11.44      0.64 o 
  -5   2  10       55.38       51.02      1.03 o 
  -4   2  10      568.98      565.09      4.58 o 
  -3   2  10      126.73      130.37      1.54 o 
  -2   2  10       42.50       39.69      1.21 o 
  -1   2  10        0.01        0.42      0.65 o 
   0   2  10       18.76       17.43      0.84 o 
   1   2  10       42.08       35.19      1.10 o 
   2   2  10       25.35       24.56      1.32 o 
   3   2  10        6.19        4.28      1.22 o 
   4   2  10        4.15        2.86      1.51 o 
   5   2  10       22.91       24.15      1.71 o 
   6   2  10       34.32       33.10      1.95 o 
   7   2  10        5.52        6.63      2.05 o 
 -13   3  10        1.32        1.64      2.67 o 
 -12   3  10        2.08        3.67      2.49 o 
 -11   3  10       25.34       31.29      2.63 o 
 -10   3  10        8.48        8.45      2.01 o 
  -9   3  10      171.76      163.27      3.13 o 
  -8   3  10        1.51        1.34      1.47 o 
  -7   3  10        1.73        2.36      1.17 o 
  -6   3  10       78.08       85.17      1.50 o 
  -5   3  10       46.57       42.25      0.87 o 
  -4   3  10      196.53      190.75      1.36 o 
  -3   3  10      216.58      239.61      2.86 o 
  -2   3  10      239.12      227.02      1.88 o 
  -1   3  10      251.63      246.21      2.36 o 
   0   3  10      404.42      416.44      3.51 o 
   1   3  10       39.27       42.10      1.50 o 
   2   3  10      144.29      120.56      1.87 o 
   3   3  10        2.88        3.26      1.53 o 
   4   3  10        0.86        0.41      1.61 o 
   5   3  10        5.42        3.77      1.61 o 
   6   3  10        3.13        3.75      1.71 o 
   7   3  10        8.17       10.36      1.90 o 
 -12   4  10        7.30        7.64      2.31 o 
 -11   4  10        2.06        2.80      2.38 o 
 -10   4  10       28.70       30.79      2.09 o 
  -9   4  10        6.28        4.57      1.72 o 
  -8   4  10      143.50      139.02      2.64 o 
  -7   4  10      302.39      291.27      2.94 o 
  -6   4  10        4.19        5.03      1.42 o 
  -5   4  10       11.19       10.29      1.51 o 
  -4   4  10        1.87        5.89      1.62 o 
  -3   4  10        4.08        6.68      1.13 o 
  -2   4  10       56.00       53.41      1.53 o 
  -1   4  10       59.95       57.00      2.11 o 
   0   4  10      567.29      545.61      3.51 o 
   1   4  10       71.29       61.50      1.92 o 
   2   4  10        1.60        2.03      1.65 o 
   3   4  10       10.60        9.14      1.68 o 
   4   4  10       12.45       11.38      1.69 o 
   5   4  10        1.07        2.63      1.77 o 
   6   4  10        1.33        2.30      1.78 o 
 -12   5  10        6.51        8.42      2.64 o 
 -11   5  10       17.19       19.55      2.15 o 
 -10   5  10       42.25       39.87      2.10 o 
  -9   5  10      121.41      117.86      2.69 o 
  -8   5  10       47.03       43.09      2.18 o 
  -7   5  10        4.54        4.15      1.70 o 
  -6   5  10       13.02        8.10      1.97 o 
  -5   5  10        0.93        1.67      1.89 o 
  -4   5  10       41.62       48.02      2.44 o 
  -3   5  10      114.56      112.06      2.38 o 
  -2   5  10      131.01      117.22      2.45 o 
  -1   5  10       40.97       36.67      2.05 o 
   0   5  10       26.85       30.87      1.72 o 
   1   5  10       63.46       67.39      2.25 o 
   2   5  10       23.55       26.80      1.78 o 
   3   5  10       11.20        9.13      1.89 o 
   4   5  10        5.46        7.22      1.83 o 
   5   5  10        0.01        2.32      1.88 o 
 -11   6  10       19.24       20.73      2.41 o 
 -10   6  10        1.08        1.63      1.86 o 
  -9   6  10       14.56       15.05      2.35 o 
  -8   6  10        0.28        1.78      2.19 o 
  -7   6  10        8.82       11.16      2.29 o 
  -6   6  10        0.75       -1.94      2.29 o 
  -5   6  10        0.33        1.84      2.12 o 
  -4   6  10       19.71       19.83      1.98 o 
  -3   6  10        0.37        3.31      1.76 o 
  -2   6  10       24.32       23.65      1.92 o 
  -1   6  10       19.54       19.42      1.78 o 
   0   6  10       36.53       35.44      1.91 o 
   1   6  10        9.04       10.96      1.87 o 
   2   6  10        6.95        6.06      1.71 o 
   3   6  10        0.09        2.13      1.91 o 
   4   6  10       12.68       13.91      2.17 o 
   5   6  10        4.72        5.14      1.96 o 
 -10   7  10       10.14       10.64      2.52 o 
  -9   7  10       10.61       11.25      2.18 o 
  -8   7  10       34.65       31.04      2.25 o 
  -7   7  10        5.02        9.78      2.11 o 
  -6   7  10        7.00       10.27      2.31 o 
  -5   7  10      107.74      103.42      3.65 o 
  -4   7  10        0.29        2.70      2.13 o 
  -3   7  10        0.00        0.35      2.12 o 
  -2   7  10        4.98        5.05      2.03 o 
  -1   7  10        1.97        1.89      1.90 o 
   0   7  10       23.82       21.30      2.24 o 
   1   7  10        0.21        0.65      1.77 o 
   2   7  10       47.10       55.28      2.57 o 
   3   7  10        9.73       10.91      2.35 o 
   4   7  10        8.97       12.37      2.54 o 
  -8   8  10        0.56        4.45      2.36 o 
  -7   8  10        2.11        7.03      2.47 o 
  -6   8  10        0.78        4.07      2.33 o 
  -5   8  10        1.35        3.24      2.32 o 
  -4   8  10        3.86        6.43      2.34 o 
  -3   8  10        0.85       -0.38      2.31 o 
  -2   8  10       15.66       15.51      2.09 o 
  -1   8  10       11.03       13.98      2.07 o 
   0   8  10        0.14        0.47      2.30 o 
   1   8  10        2.35        3.38      2.49 o 
   2   8  10       10.59       13.73      2.30 o 
  -6   9  10        4.78        4.32      2.58 o 
  -5   9  10        4.71        5.33      2.76 o 
  -4   9  10        5.60        4.69      2.55 o 
  -3   9  10        1.64        4.40      2.53 o 
  -2   9  10       38.60       42.12      2.82 o 
  -1   9  10       14.79       17.41      2.84 o 
   0   9  10        6.04        8.65      2.70 o 
 -13   1  11        4.73        6.03      2.47 o 
 -12   1  11        3.08        7.18      2.36 o 
 -11   1  11       12.51       21.22      2.31 o 
 -10   1  11       13.84        9.88      2.45 o 
  -9   1  11      113.48       95.88      2.20 o 
  -8   1  11        9.12        7.01      1.52 o 
  -7   1  11      162.05      144.61      2.01 o 
  -6   1  11       29.69       24.33      1.19 o 
  -5   1  11      257.11      243.21      2.02 o 
  -4   1  11      121.93      113.44      1.27 o 
  -3   1  11     1244.54     1237.79      4.97 o 
  -2   1  11      611.05      610.19      5.29 o 
  -1   1  11      184.64      181.42      1.76 o 
   0   1  11       58.67       50.20      1.18 o 
   1   1  11       21.57       17.76      1.16 o 
   2   1  11       41.50       26.31      1.38 o 
   3   1  11        3.04        1.70      1.26 o 
   4   1  11       41.29       34.85      1.70 o 
   5   1  11        4.28        3.84      1.64 o 
   6   1  11        2.70        2.87      2.06 o 
 -13   2  11        9.08        5.32      2.66 o 
 -12   2  11       52.01       56.05      2.76 o 
 -11   2  11       50.18       52.34      2.67 o 
 -10   2  11       61.96       63.18      2.88 o 
  -9   2  11       15.49       13.36      1.71 o 
  -8   2  11       44.23       37.44      1.66 o 
  -7   2  11       19.79       20.17      1.46 o 
  -6   2  11        9.29        7.00      1.33 o 
  -5   2  11       35.54       39.01      1.55 o 
  -4   2  11        6.97        6.75      0.87 o 
  -3   2  11        3.99        3.77      1.49 o 
  -2   2  11      210.26      215.42      2.34 o 
  -1   2  11       12.44       15.62      1.09 o 
   0   2  11       63.75       57.53      1.43 o 
   1   2  11        0.46       -0.57      1.32 o 
   2   2  11       71.73       67.33      1.84 o 
   3   2  11       58.80       56.73      1.88 o 
   4   2  11       26.63       27.22      1.74 o 
   5   2  11        0.99        0.04      1.78 o 
   6   2  11        2.93        1.69      1.89 o 
 -12   3  11        1.21        5.21      2.57 o 
 -11   3  11       19.82       27.89      3.45 o 
 -10   3  11       70.33       64.44      2.56 o 
  -9   3  11      107.47       93.40      2.40 o 
  -8   3  11       85.68       87.91      2.23 o 
  -7   3  11       96.45       99.69      2.18 o 
  -6   3  11        0.11        0.26      1.33 o 
  -5   3  11      180.18      168.24      2.04 o 
  -4   3  11        1.85        1.57      1.45 o 
  -3   3  11       43.46       43.05      1.73 o 
  -2   3  11      231.97      210.19      2.33 o 
  -1   3  11        1.19        0.14      1.69 o 
   0   3  11       71.90       78.23      2.11 o 
   1   3  11       44.42       42.04      1.51 o 
   2   3  11        0.22        1.51      1.53 o 
   3   3  11       12.45       11.38      1.68 o 
   4   3  11        6.15        7.59      1.62 o 
   5   3  11        0.83       -0.11      1.64 o 
   6   3  11        0.92        1.21      1.79 o 
 -12   4  11        2.34        2.95      2.79 o 
 -11   4  11        0.21        4.85      2.52 o 
 -10   4  11       24.93       31.02      2.11 o 
  -9   4  11       53.62       52.20      2.15 o 
  -8   4  11       78.38       74.28      2.32 o 
  -7   4  11        0.42        2.97      1.74 o 
  -6   4  11       71.97       69.96      2.26 o 
  -5   4  11        0.64        0.55      1.70 o 
  -4   4  11       70.97       76.65      2.07 o 
  -3   4  11      292.50      301.38      3.21 o 
  -2   4  11       35.12       32.53      1.98 o 
  -1   4  11      174.01      171.47      2.54 o 
   0   4  11       61.15       62.03      2.03 o 
   1   4  11      100.82      101.22      2.15 o 
   2   4  11        0.12        0.93      1.69 o 
   3   4  11        0.16        0.96      1.65 o 
   4   4  11        5.94        5.73      1.80 o 
   5   4  11        0.14       -0.66      1.87 o 
 -11   5  11        1.49        2.50      2.18 o 
 -10   5  11        4.07        6.87      2.11 o 
  -9   5  11        1.76        4.38      2.13 o 
  -8   5  11        5.24        8.38      2.24 o 
  -7   5  11        1.43        2.02      1.91 o 
  -6   5  11       26.86       30.26      2.23 o 
  -5   5  11      235.92      229.45      3.57 o 
  -4   5  11        2.39        3.64      1.83 o 
  -3   5  11        9.06        7.24      1.85 o 
  -2   5  11        7.62        7.22      1.80 o 
  -1   5  11       22.66       20.50      1.87 o 
   0   5  11       62.05       56.09      2.02 o 
   1   5  11        3.57        3.25      1.71 o 
   2   5  11       34.92       31.58      1.99 o 
   3   5  11        0.07        0.41      1.78 o 
   4   5  11        9.24       10.71      1.91 o 
   5   5  11       15.24        8.70      2.01 o 
 -10   6  11        0.05        0.68      2.24 o 
  -9   6  11       16.39       16.68      2.36 o 
  -8   6  11       81.25       83.12      2.90 o 
  -7   6  11      104.42       93.54      3.11 o 
  -6   6  11        1.04        2.01      2.33 o 
  -5   6  11        9.16        9.04      2.25 o 
  -4   6  11       42.32       42.13      2.16 o 
  -3   6  11        0.84        1.48      1.74 o 
  -2   6  11       10.99       11.49      1.85 o 
  -1   6  11        2.15        4.14      1.67 o 
   0   6  11       38.15       40.57      2.13 o 
   1   6  11        5.00        6.32      1.87 o 
   2   6  11       25.53       22.72      2.17 o 
   3   6  11       34.82       36.54      2.45 o 
   4   6  11       20.30       20.53      2.23 o 
  -9   7  11        0.45        3.62      2.10 o 
  -8   7  11        0.84        3.78      2.03 o 
  -7   7  11       46.99       50.80      2.69 o 
  -6   7  11       25.76       29.67      2.61 o 
  -5   7  11        0.02        0.78      2.43 o 
  -4   7  11       41.72       38.72      2.51 o 
  -3   7  11       46.62       51.56      2.45 o 
  -2   7  11       83.57       82.84      2.56 o 
  -1   7  11       43.62       46.55      2.43 o 
   0   7  11        5.78        6.38      2.27 o 
   1   7  11       11.09       13.39      1.95 o 
   2   7  11        0.12        2.56      2.40 o 
  -7   8  11        0.33        2.80      2.31 o 
  -6   8  11       10.55        9.80      2.63 o 
  -5   8  11        7.96        6.16      2.46 o 
  -4   8  11       22.56       27.80      2.57 o 
  -3   8  11        3.18        5.00      2.24 o 
  -2   8  11        7.38       11.04      2.15 o 
  -1   8  11        0.66        1.19      2.33 o 
   0   8  11        5.85        3.42      2.55 o 
   1   8  11        7.59        7.83      2.46 o 
 -13   0  12       14.24       22.98      3.91 o 
 -12   0  12        1.13        5.86      3.26 o 
 -11   0  12       10.74       11.20      2.97 o 
 -10   0  12        4.71        4.35      2.47 o 
  -9   0  12        0.04        2.25      2.34 o 
  -8   0  12      460.82      423.96      5.00 o 
  -7   0  12       55.80       59.31      2.63 o 
  -6   0  12       46.18       39.32      2.04 o 
  -5   0  12       18.95       15.44      1.20 o 
  -4   0  12       38.69       40.52      1.40 o 
  -3   0  12        9.27       10.44      2.77 o 
  -2   0  12      317.04      288.80      3.65 o 
  -1   0  12      144.33      138.51      2.79 o 
   0   0  12       10.33        8.52      1.61 o 
   1   0  12        0.56        0.04      1.67 o 
   2   0  12       55.41       52.74      2.22 o 
   3   0  12        4.68        5.83      1.84 o 
   4   0  12        9.25        7.60      2.63 o 
   5   0  12       14.92       12.45      2.96 o 
 -13   1  12        6.39        6.77      2.54 o 
 -12   1  12       11.20       11.90      2.35 o 
 -11   1  12       29.00       34.35      2.65 o 
 -10   1  12       92.09       96.41      3.25 o 
  -9   1  12       23.01       26.64      1.91 o 
  -8   1  12       31.57       34.38      1.77 o 
  -7   1  12       12.02       15.30      1.74 o 
  -6   1  12      192.35      188.49      2.06 o 
  -5   1  12        0.01        1.98      1.10 o 
  -4   1  12       12.66       12.41      1.15 o 
  -3   1  12      845.14      859.10      6.37 o 
  -2   1  12      313.50      308.35      4.50 o 
  -1   1  12      485.69      504.03      3.45 o 
   0   1  12       90.38       82.22      1.63 o 
   1   1  12       11.14        8.26      1.19 o 
   2   1  12       12.00        6.62      1.42 o 
   3   1  12        0.28        0.41      1.47 o 
   4   1  12        5.78        3.80      1.57 o 
   5   1  12        0.03       -0.74      1.88 o 
 -12   2  12        0.42        3.30      2.25 o 
 -11   2  12        8.71       13.59      2.38 o 
 -10   2  12       15.38       17.85      2.48 o 
  -9   2  12       22.85       15.27      1.86 o 
  -8   2  12       83.87       73.88      2.20 o 
  -7   2  12        0.03        0.12      1.35 o 
  -6   2  12      131.96      135.10      1.88 o 
  -5   2  12       14.36       13.62      1.24 o 
  -4   2  12      181.82      159.73      2.13 o 
  -3   2  12      253.59      246.17      2.66 o 
  -2   2  12       43.07       46.43      1.41 o 
  -1   2  12      296.91      298.43      3.17 o 
   0   2  12       73.14       65.04      1.81 o 
   1   2  12       12.38       14.85      1.55 o 
   2   2  12      129.76      120.31      2.33 o 
   3   2  12        7.85        2.94      1.52 o 
   4   2  12        0.33       -0.37      1.70 o 
   5   2  12        0.30       -1.42      1.96 o 
 -12   3  12        0.58        2.25      2.67 o 
 -11   3  12        0.48        3.03      2.55 o 
 -10   3  12       15.54       19.68      2.51 o 
  -9   3  12        0.78        0.59      1.79 o 
  -8   3  12        0.61        1.66      1.77 o 
  -7   3  12       99.58       95.88      2.09 o 
  -6   3  12       18.04       19.56      1.60 o 
  -5   3  12       48.95       46.95      1.78 o 
  -4   3  12        4.69        5.30      1.57 o 
  -3   3  12      255.59      250.39      3.12 o 
  -2   3  12       90.39       86.95      2.40 o 
  -1   3  12        5.52        8.88      1.81 o 
   0   3  12       21.40       23.45      1.62 o 
   1   3  12       11.73       11.63      1.55 o 
   2   3  12       41.35       35.62      1.93 o 
   3   3  12        6.87        7.34      1.73 o 
   4   3  12        0.23        0.32      1.63 o 
   5   3  12        4.95        4.86      1.80 o 
 -12   4  12        7.19        9.29      2.49 o 
 -11   4  12       17.50       21.60      2.39 o 
 -10   4  12        0.15        1.93      2.26 o 
  -9   4  12        8.57        5.87      2.09 o 
  -8   4  12        5.97        2.91      1.99 o 
  -7   4  12       71.23       73.01      2.19 o 
  -6   4  12        5.25        4.71      1.81 o 
  -5   4  12       31.26       35.29      1.94 o 
  -4   4  12      103.50       96.23      2.34 o 
  -3   4  12       17.89       21.62      1.92 o 
  -2   4  12        1.02        1.80      1.65 o 
  -1   4  12       11.55        9.29      1.87 o 
   0   4  12       27.05       26.00      1.82 o 
   1   4  12       63.15       67.84      2.24 o 
   2   4  12       31.24       33.68      2.01 o 
   3   4  12        0.95        1.93      1.77 o 
   4   4  12       12.81       12.79      2.01 o 
 -11   5  12        0.02        2.53      2.50 o 
 -10   5  12        0.53        1.15      2.09 o 
  -9   5  12        4.28        3.29      2.12 o 
  -8   5  12       46.86       46.60      2.56 o 
  -7   5  12       41.38       45.31      2.17 o 
  -6   5  12      119.06      119.63      2.66 o 
  -5   5  12      100.25       95.50      2.48 o 
  -4   5  12       27.58       30.62      2.06 o 
  -3   5  12      169.19      160.49      2.90 o 
  -2   5  12      193.59      190.95      2.93 o 
  -1   5  12       12.39       12.63      1.92 o 
   0   5  12        0.02        1.64      1.79 o 
   1   5  12        0.77        1.51      2.03 o 
   2   5  12        2.17        3.94      1.74 o 
   3   5  12        2.84        5.44      1.96 o 
 -10   6  12        7.21        6.45      2.41 o 
  -9   6  12        0.00        3.57      2.28 o 
  -8   6  12        4.48        7.49      2.36 o 
  -7   6  12        0.09       -0.60      2.42 o 
  -6   6  12        3.04        3.40      2.23 o 
  -5   6  12       18.32       18.75      2.23 o 
  -4   6  12        0.58        0.08      2.02 o 
  -3   6  12       56.77       60.86      2.34 o 
  -2   6  12        2.86        2.24      1.80 o 
  -1   6  12        0.46        1.90      1.95 o 
   0   6  12       17.19       18.36      2.06 o 
   1   6  12       28.21       32.80      2.17 o 
   2   6  12       13.26       13.23      2.10 o 
  -8   7  12        3.22        9.10      2.30 o 
  -7   7  12        0.74        4.06      2.43 o 
  -6   7  12        0.96        0.96      2.54 o 
  -5   7  12       80.66       75.87      2.84 o 
  -4   7  12        5.08        5.86      2.24 o 
  -3   7  12       31.81       29.47      2.30 o 
  -2   7  12       67.98       73.39      2.75 o 
  -1   7  12       40.48       42.82      2.62 o 
   0   7  12       21.78       28.77      2.35 o 
   1   7  12       22.79       23.77      2.79 o 
  -6   8  12        0.43        1.11      2.69 o 
  -5   8  12        0.01        1.23      2.43 o 
  -4   8  12        9.80       14.35      2.41 o 
  -3   8  12        0.52        2.55      2.19 o 
  -2   8  12        1.31        2.43      2.39 o 
  -1   8  12        5.24        4.07      2.49 o 
 -12   1  13        1.86        5.79      2.37 o 
 -11   1  13       10.31       11.28      2.52 o 
 -10   1  13        5.36        8.95      2.27 o 
  -9   1  13       29.00       35.95      2.42 o 
  -8   1  13        5.26        6.53      1.73 o 
  -7   1  13       26.83       29.95      1.84 o 
  -6   1  13      278.26      275.74      2.60 o 
  -5   1  13        4.62        6.53      1.25 o 
  -4   1  13       48.74       48.05      1.70 o 
  -3   1  13     1249.87     1233.27      5.26 o 
  -2   1  13      339.48      327.93      3.16 o 
  -1   1  13       52.39       63.09      1.74 o 
   0   1  13       33.37       29.24      1.67 o 
   1   1  13        6.33        3.80      1.47 o 
   2   1  13        1.87        1.27      1.64 o 
   3   1  13        0.21        0.09      1.70 o 
   4   1  13        1.98        0.05      2.19 o 
 -12   2  13        0.34        5.26      2.43 o 
 -11   2  13        3.66        3.58      2.42 o 
 -10   2  13       28.87       34.60      2.57 o 
  -9   2  13       18.23       16.64      2.03 o 
  -8   2  13      130.85      126.00      2.85 o 
  -7   2  13        1.65        1.33      1.54 o 
  -6   2  13       20.50       22.24      1.55 o 
  -5   2  13       38.35       34.42      1.70 o 
  -4   2  13       33.50       38.82      1.75 o 
  -3   2  13      217.33      207.21      2.73 o 
  -2   2  13        0.42        1.04      1.72 o 
  -1   2  13      133.61      130.18      2.32 o 
   0   2  13       31.04       30.46      1.85 o 
   1   2  13       78.61       80.26      2.21 o 
   2   2  13        8.87        9.77      1.98 o 
   3   2  13        1.30        1.48      1.88 o 
   4   2  13        3.09        1.83      1.88 o 
 -12   3  13        0.10        3.72      2.55 o 
 -11   3  13        0.27        1.26      2.83 o 
 -10   3  13        3.98        0.85      2.73 o 
  -9   3  13        0.60        0.10      1.96 o 
  -8   3  13        5.77        2.98      1.78 o 
  -7   3  13        4.80        3.36      1.73 o 
  -6   3  13       10.37        6.54      1.60 o 
  -5   3  13      137.87      134.33      2.28 o 
  -4   3  13       86.66       90.54      2.20 o 
  -3   3  13       23.77       18.61      1.92 o 
  -2   3  13        5.10        5.40      2.11 o 
  -1   3  13       61.52       62.56      2.33 o 
   0   3  13        8.14        6.87      1.79 o 
   1   3  13       14.77       18.00      1.96 o 
   2   3  13        0.91        1.93      1.99 o 
   3   3  13       13.88       17.60      2.14 o 
   4   3  13       13.45        9.39      2.05 o 
 -11   4  13       22.72       28.63      3.10 o 
 -10   4  13        1.60        1.96      2.33 o 
  -9   4  13       30.25       28.11      2.21 o 
  -8   4  13       26.24       19.88      2.08 o 
  -7   4  13        1.44        1.35      1.66 o 
  -6   4  13        4.70        8.59      1.85 o 
  -5   4  13       46.17       47.75      2.11 o 
  -4   4  13       91.87       87.46      2.38 o 
  -3   4  13       82.25       84.42      2.25 o 
  -2   4  13       20.23       22.96      2.06 o 
  -1   4  13       29.64       37.76      2.32 o 
   0   4  13       51.42       55.58      2.42 o 
   1   4  13        7.24        8.17      2.17 o 
   2   4  13        6.28        5.64      1.86 o 
   3   4  13        0.02        2.49      2.11 o 
 -10   5  13        4.50       11.76      2.62 o 
  -9   5  13        0.05       -1.52      2.26 o 
  -8   5  13       12.58       14.91      2.38 o 
  -7   5  13        3.06        3.23      1.85 o 
  -6   5  13        7.16        7.23      2.05 o 
  -5   5  13       89.41       86.27      2.51 o 
  -4   5  13        9.81        9.81      1.99 o 
  -3   5  13       64.02       59.75      2.27 o 
  -2   5  13       74.01       76.60      2.41 o 
  -1   5  13       28.25       27.72      2.07 o 
   0   5  13       17.62       25.78      2.39 o 
   1   5  13        0.48        0.40      2.21 o 
   2   5  13       20.96       18.20      2.06 o 
  -9   6  13       26.88       31.74      2.57 o 
  -8   6  13       10.68       10.94      2.44 o 
  -7   6  13        9.51       12.35      2.22 o 
  -6   6  13       19.50       20.65      2.39 o 
  -5   6  13        3.71        5.57      2.04 o 
  -4   6  13       19.38       18.80      2.18 o 
  -3   6  13        2.26        4.48      1.95 o 
  -2   6  13        0.18        1.81      2.06 o 
  -1   6  13        2.07        3.80      1.85 o 
   0   6  13        6.06        6.86      2.24 o 
   1   6  13        0.62        0.85      2.18 o 
  -7   7  13        6.26        6.18      2.53 o 
  -6   7  13       45.02       51.36      2.67 o 
  -5   7  13        2.70        2.28      2.36 o 
  -4   7  13        0.89        1.21      2.27 o 
  -3   7  13       10.00       12.40      2.55 o 
  -2   7  13       45.37       54.72      2.65 o 
  -1   7  13       31.23       32.39      2.32 o 
 -12   0  14        2.96        2.82      4.91 o 
 -11   0  14        0.05        0.97      4.86 o 
 -10   0  14       40.10       43.59      4.98 o 
  -9   0  14       31.86       34.54      3.98 o 
  -8   0  14      113.82       95.27      4.68 o 
  -7   0  14       57.85       46.63      4.17 o 
  -6   0  14       89.05       92.49      3.96 o 
  -5   0  14      248.51      225.83      5.00 o 
  -4   0  14      168.79      173.09      4.41 o 
  -3   0  14      256.33      235.06      3.63 o 
  -2   0  14       12.70       12.08      1.88 o 
  -1   0  14      128.51      122.88      3.01 o 
   0   0  14       26.93       20.48      2.42 o 
   1   0  14        3.00        4.40      2.39 o 
   2   0  14        0.03       -0.67      2.44 o 
   3   0  14        0.73        1.13      3.27 o 
 -12   1  14        7.32        9.69      2.61 o 
 -11   1  14        1.64        4.58      2.43 o 
 -10   1  14        0.05        2.27      2.23 o 
  -9   1  14       17.88       18.46      2.23 o 
  -8   1  14        4.07        4.96      1.94 o 
  -7   1  14       33.84       34.50      2.62 o 
  -6   1  14       57.43       69.27      2.79 o 
  -5   1  14        0.04       -1.03      1.93 o 
  -4   1  14       83.88       93.89      2.44 o 
  -3   1  14        1.35        2.76      1.57 o 
  -2   1  14        0.21       -0.27      1.41 o 
  -1   1  14        2.53        1.97      1.43 o 
   0   1  14        2.09        1.78      1.54 o 
   1   1  14       11.87       12.23      1.69 o 
   2   1  14        2.47        1.75      1.98 o 
   3   1  14        8.62        8.51      2.00 o 
 -11   2  14        1.15        1.11      2.64 o 
 -10   2  14        6.38        7.02      2.59 o 
  -9   2  14       17.71       13.04      2.16 o 
  -8   2  14       32.12       24.61      2.08 o 
  -7   2  14       33.86       31.42      2.58 o 
  -6   2  14       13.71       13.26      2.27 o 
  -5   2  14       30.61       31.15      2.23 o 
  -4   2  14        8.55        9.31      1.98 o 
  -3   2  14       10.25       13.35      2.02 o 
  -2   2  14       86.83       85.16      2.17 o 
  -1   2  14       37.19       39.13      1.92 o 
   0   2  14       24.03       30.52      1.87 o 
   1   2  14        5.13        8.58      1.93 o 
   2   2  14        3.25        2.40      1.94 o 
   3   2  14       16.53       19.90      2.15 o 
 -11   3  14       48.67       57.60      3.50 o 
 -10   3  14        0.03       -0.67      2.61 o 
  -9   3  14        1.22        0.87      1.99 o 
  -8   3  14       42.63       46.47      2.09 o 
  -7   3  14       14.01       18.42      1.95 o 
  -6   3  14       22.07       19.56      1.99 o 
  -5   3  14       22.82       27.10      1.98 o 
  -4   3  14       22.59       26.12      2.09 o 
  -3   3  14      109.83      116.59      2.89 o 
  -2   3  14        5.22        7.67      2.12 o 
  -1   3  14        0.31        0.25      1.84 o 
   0   3  14        0.89        0.11      1.91 o 
   1   3  14       15.71       15.19      2.22 o 
   2   3  14        9.42        8.61      2.09 o 
 -10   4  14        0.09       -2.58      2.58 o 
  -9   4  14        0.89        0.72      1.89 o 
  -8   4  14        8.63        9.73      2.13 o 
  -7   4  14        0.23        2.73      2.08 o 
  -6   4  14       14.56       15.54      2.02 o 
  -5   4  14        7.46        5.11      1.80 o 
  -4   4  14        3.83        4.89      2.25 o 
  -3   4  14       27.84       29.31      2.33 o 
  -2   4  14        0.09        1.80      2.03 o 
  -1   4  14        1.06        3.86      1.87 o 
   0   4  14        1.06        0.90      2.13 o 
   1   4  14       18.61       17.55      2.21 o 
   2   4  14       11.27        9.34      2.32 o 
  -9   5  14       18.74       18.86      2.53 o 
  -8   5  14        6.99        6.89      2.24 o 
  -7   5  14        2.42        5.75      2.06 o 
  -6   5  14       16.48       17.03      2.06 o 
  -5   5  14        1.85        1.46      1.93 o 
  -4   5  14       29.71       28.40      2.17 o 
  -3   5  14       70.43       65.63      2.62 o 
  -2   5  14       62.25       68.61      2.68 o 
  -1   5  14       16.69       22.72      2.21 o 
   0   5  14       12.49       13.71      2.20 o 
   1   5  14       28.23       36.46      2.58 o 
  -8   6  14        3.45        5.78      2.46 o 
  -7   6  14       16.42       15.30      2.55 o 
  -6   6  14       11.68       14.95      2.29 o 
  -5   6  14        0.73        1.64      2.07 o 
  -4   6  14        2.60        3.48      2.37 o 
  -3   6  14       22.92       25.10      2.46 o 
  -2   6  14        0.31        1.29      2.19 o 
  -1   6  14        0.21        2.25      2.34 o 
  -5   7  14        0.01       -1.69      2.39 o 
  -4   7  14       28.53       26.92      2.84 o 
 -11   1  15        0.08        5.83      3.24 o 
 -10   1  15        0.20        0.74      3.65 o 
  -9   1  15        9.50       15.46      3.67 o 
  -8   1  15        7.38        6.63      3.26 o 
  -7   1  15        6.27       11.46      2.84 o 
  -6   1  15       32.51       35.39      3.22 o 
  -5   1  15        0.96        3.30      2.64 o 
  -4   1  15        5.06        9.98      2.35 o 
  -3   1  15        5.13        5.02      1.72 o 
  -2   1  15        0.01       -0.17      1.54 o 
  -1   1  15       10.02        7.55      1.76 o 
   0   1  15        0.74       -1.06      1.87 o 
   1   1  15       10.25        9.97      1.99 o 
   2   1  15        7.88        6.94      2.23 o 
 -11   2  15        1.13        1.22      3.28 o 
 -10   2  15        1.21        2.64      3.61 o 
  -9   2  15       17.29       19.76      3.61 o 
  -8   2  15       19.03       19.12      2.87 o 
  -7   2  15       23.93       20.49      2.52 o 
  -6   2  15       46.08       42.75      2.91 o 
  -5   2  15       61.88       61.88      2.65 o 
  -4   2  15       18.21       19.58      2.33 o 
  -3   2  15        0.45        1.87      2.03 o 
  -2   2  15       46.48       50.04      2.14 o 
  -1   2  15       17.09       20.81      1.86 o 
   0   2  15        0.59       -0.71      1.84 o 
   1   2  15        3.04        4.08      2.08 o 
 -10   3  15       14.10       12.19      3.52 o 
  -9   3  15       12.06        9.84      2.64 o 
  -8   3  15        2.55        3.80      2.44 o 
  -7   3  15        3.93        5.68      2.54 o 
  -6   3  15       22.96       31.65      3.10 o 
  -5   3  15       72.19       69.75      2.79 o 
  -4   3  15      185.39      183.65      3.50 o 
  -3   3  15      180.68      184.01      3.47 o 
  -2   3  15       46.33       44.79      2.28 o 
  -1   3  15       16.52       16.44      2.04 o 
   0   3  15        0.13       -2.15      2.15 o 
   1   3  15       17.19       19.01      2.36 o 
  -9   4  15       21.37       23.27      3.20 o 
  -8   4  15        9.83        8.83      2.64 o 
  -7   4  15        1.50        5.10      2.55 o 
  -6   4  15        0.15        2.86      2.52 o 
  -5   4  15       16.75       18.18      2.65 o 
  -4   4  15       44.41       51.12      2.65 o 
  -3   4  15       24.57       25.56      2.38 o 
  -2   4  15        3.96        5.92      2.12 o 
  -1   4  15        2.51        4.67      2.09 o 
   0   4  15        1.27        0.08      2.13 o 
  -8   5  15        3.31        3.13      2.32 o 
  -7   5  15        6.92       10.55      2.38 o 
  -6   5  15       18.17       17.34      2.38 o 
  -5   5  15        0.00        0.73      2.23 o 
  -4   5  15        1.04        2.65      2.51 o 
  -3   5  15        9.59       15.33      2.52 o 
  -2   5  15        0.01        2.25      2.20 o 
  -1   5  15        1.72        1.71      2.16 o 
  -6   6  15        2.29        4.20      2.67 o 
  -5   6  15       15.26       17.18      2.84 o 
  -4   6  15        0.46        1.61      2.49 o 
 -10   0  16        2.48        8.61      7.45 o 
  -9   0  16        4.35       10.70      6.61 o 
  -8   0  16        9.42       15.18      4.38 o 
  -7   0  16       73.80       81.85      5.17 o 
  -6   0  16       25.30       28.84      4.64 o 
  -5   0  16       28.13       40.26      4.51 o 
  -4   0  16       83.75       87.83      6.29 o 
  -3   0  16      147.61      152.61      5.96 o 
  -2   0  16      190.93      213.78      6.53 o 
  -1   0  16       97.52      105.28      3.79 o 
   0   0  16        1.87        2.73      2.68 o 
 -10   1  16       12.42       18.83      5.26 o 
  -9   1  16        3.84        3.29      4.01 o 
  -8   1  16        0.06        3.40      3.60 o 
  -7   1  16        0.83        3.25      3.10 o 
  -6   1  16        5.61        4.51      3.00 o 
  -5   1  16       39.02       45.55      3.22 o 
  -4   1  16       29.55       32.64      2.55 o 
  -3   1  16       25.44       29.97      2.50 o 
  -2   1  16        1.17       -1.24      2.40 o 
  -1   1  16        0.33        1.06      2.06 o 
   0   1  16       11.71       12.15      1.99 o 
 -10   2  16       16.08       22.83      4.19 o 
  -9   2  16        0.01        3.18      3.38 o 
  -8   2  16        0.83        0.95      2.63 o 
  -7   2  16       10.02       11.29      2.98 o 
  -6   2  16        6.01        6.15      2.56 o 
  -5   2  16        0.94        0.55      2.49 o 
  -4   2  16       18.49       20.41      2.59 o 
  -3   2  16       50.17       58.00      2.82 o 
  -2   2  16        3.85        3.07      1.95 o 
  -1   2  16        2.65        3.29      2.09 o 
   0   2  16        1.13       -1.07      2.39 o 
  -9   3  16        3.61        5.41      3.62 o 
  -8   3  16        1.03        4.26      2.77 o 
  -7   3  16        5.78        6.66      2.91 o 
  -6   3  16       16.90       15.61      3.08 o 
  -5   3  16        8.30        8.15      3.03 o 
  -4   3  16       20.75       25.21      2.71 o 
  -3   3  16        0.83        2.19      2.41 o 
  -2   3  16        0.11        0.03      2.06 o 
  -1   3  16        0.03       -0.68      2.55 o 
  -8   4  16        9.34        8.96      2.73 o 
  -7   4  16       74.61       89.18      5.58 o 
  -6   4  16        2.64        4.94      3.11 o 
  -5   4  16       12.04       10.62      2.92 o 
  -4   4  16       27.17       35.03      2.85 o 
  -3   4  16        5.31        6.96      2.30 o 
  -2   4  16        1.74        3.26      2.19 o 
  -5   5  16        0.80        2.80      3.14 o 
  -8   1  17       10.95       22.67      4.40 o 
  -7   1  17        0.39        3.47      3.33 o 
  -6   1  17        1.61        7.60      2.89 o 
  -5   1  17       22.04       33.27      3.55 o 
  -4   1  17       29.80       31.39      3.11 o 
  -3   1  17        0.85       -0.52      2.45 o 
  -2   1  17       30.78       32.12      2.99 o 
  -8   2  17       12.76       17.82      3.88 o 
  -7   2  17       14.35       14.67      3.65 o 
  -6   2  17        0.54        8.12      3.23 o 
  -5   2  17        1.59        6.79      2.95 o 
  -4   2  17        0.38        1.84      2.77 o 
  -3   2  17       20.85       20.27      2.60 o 
  -7   3  17        1.18        5.15      3.07 o 
  -6   3  17        0.18        4.97      3.10 o 
  -5   3  17       12.37       18.58      3.16 o 
  -4   3  17       41.46       52.41      3.98 o 
                                                 
